# Supplementary material for: Early stress exposure on zebrafish development: effects on survival, malformations and molecular alterations
Source: Fish Physiol Biochem. 2024 May 14;50(4):1545–62. doi: 10.1007/s10695-024-01355-0 (PMC11286684; doi:10.1007/s10695-024-01355-0)
Supplement: Supplementary file 1 — Supplementary file1 (XLSX 10 KB) [file 10695_2024_1355_MOESM1_ESM.xlsx]

## Sheet: Hoja1
Gene	Accession number	Oligo	Secuence (5' to 3')	Amplicon (bp)	Tm (ºC)
rarga	NM_131339.1	F	CACGAGGCTAGGAACAGCTC	138	60
		R	ATACGTGCTGCCTGATCCTG
rxrba	NM_131275.1	F	ATATGAAATGCAGGCCGGGG	106	60
		R	TAATCTGTGCCTTTAGCGCCT
rxrbb	NM_131238.1	F	GTTGGAGGATTCGGCGTTTG	147	60
		R	TGACAGTGGCGAATCTACGG
col2a1a	NM_131292.1	F	GTGTCTGCGTGTGTGATTCG	151	60
		R	TTTGCACCAAGTGACCCGAT
col2a1b	NM_001281478.1	F	TTCTGGGGAGACTGGTCCAT	137	60
		R	ACCTCAGGGGATCAGGAGAC
col6a2	XM_021479872.1	F	ACGGAACATTCCAGGCCATT	105	60
		R	TCCACGTTCCTCCAGCAATC
col6a3	XM_017357806.2	F	CGTGTCTATGCTGTTGGGGT	78	60
		R	TCGAGCCACAGTAGTAGCCT
col11a1a	NM_001083844.1	F	CGGCGAGACAAAATACCCCT	100	60
		R	GGGCACGCTCTGCTTATTTG
