# Supplementary material for: Early stress exposure on zebrafish development: effects on survival, malformations and molecular alterations
Source: Fish Physiol Biochem. 2024 May 14;50(4):1545–62. doi: 10.1007/s10695-024-01355-0 (PMC11286684; doi:10.1007/s10695-024-01355-0)
Supplement: Supplementary file 3 — Supplementary file3 (XLSX 312 KB) [file 10695_2024_1355_MOESM3_ESM.xlsx]

## Sheet: miRNA29a_targets
Target gene	Representative 3' UTR	3' UTR expression profile	All sites				Representative miRNA	Total context + score	Links to sites in UTRs
			total	8mer	7mer-m8	7mer-1A
wfdc1	ENSDARG00000058003	24h,72h,Adult,Brain,Testis	5	0	5	0	dre-miR-29a	-1.45	Sites in UTR
TET2	ENSDARG00000076928	24h,72h,Adult,Brain,Ovary,Testis	4	2	2	0	dre-miR-29a	-1.36	Sites in UTR
rnf139	ENSDARG00000036929	24h,72h,Adult,Brain,Ovary,Testis	8	0	8	0	dre-miR-29a	-1.26	Sites in UTR
ing4	ENSDARG00000030716	24h,72h,Adult,Brain,Ovary,Testis	4	1	3	0	dre-miR-29a	-1.18	Sites in UTR
ADAMTS17	ENSDARG00000075555	24h,72h,Adult,Brain,Ovary,Testis	5	3	2	0	dre-miR-29a	-1.15	Sites in UTR
jhdm1da	ENSDARG00000018111	24h,72h,Adult,Brain,Ovary,Testis	3	0	3	0	dre-miR-29a	-0.85	Sites in UTR
si:dkeyp-68b7.5	ENSDARG00000079930	24h,72h,Adult,Brain,Ovary,Testis	5	0	5	0	dre-miR-29a	-0.81	Sites in UTR
JHDM1D (2 of 2)	ENSDARG00000018559	24h,72h,Adult,Brain,Ovary,Testis	3	1	2	0	dre-miR-29a	-0.79	Sites in UTR
rbpjb	ENSDARG00000052091	24h,72h,Adult,Brain,Ovary,Testis	2	2	0	0	dre-miR-29a	-0.78	Sites in UTR
sprb	ENSDARG00000058553	24h,72h,Adult,Brain	2	2	0	0	dre-miR-29a	-0.77	Sites in UTR
CRTAM	ENSDARG00000089327	72h,Adult,Brain,Ovary,Testis	2	1	1	0	dre-miR-29a	-0.77	Sites in UTR
si:dkey-71h2.2	ENSDARG00000043394	72h,Brain	2	1	1	0	dre-miR-29a	-0.76	Sites in UTR
fam131a	ENSDARG00000077022	Brain,Testis	3	1	2	0	dre-miR-29a	-0.75	Sites in UTR
TET1	ENSDARG00000075230	24h,72h,Adult,Brain,Ovary,Testis	5	0	3	2	dre-miR-29a	-0.74	Sites in UTR
PHLDB2 (2 of 2)	ENSDARG00000079889	72h,Adult,Brain,Ovary,Testis	2	1	1	0	dre-miR-29a	-0.72	Sites in UTR
CR774186.3	ENSDARG00000078630	72h,Ovary,Testis	5	0	5	0	dre-miR-29a	-0.71	Sites in UTR
mmp16a	ENSDARG00000088118	24h,72h,Adult,Brain,Testis	3	1	2	0	dre-miR-29a	-0.70	Sites in UTR
col1a1b	ENSDARG00000035809	24h,72h,Adult,Ovary,Testis	3	1	0	2	dre-miR-29a	-0.70	Sites in UTR
emilin3a	ENSDARG00000078052	24h,72h,Testis	2	1	1	0	dre-miR-29a	-0.68	Sites in UTR
si:dkey-3d4.3	ENSDARG00000074079	24h,72h,Brain,Testis	2	1	1	0	dre-miR-29a	-0.68	Sites in UTR
col6a1	ENSDARG00000074908	24h,72h,Adult,Brain,Ovary,Testis	2	1	1	0	dre-miR-29a	-0.68	Sites in UTR
BCORL1	ENSDARG00000077912	24h,72h,Adult,Brain,Ovary,Testis	2	1	1	0	dre-miR-29a	-0.67	Sites in UTR
dot1l	ENSDARG00000061992	24h,72h,Adult,Brain,Ovary,Testis	7	1	6	0	dre-miR-29a	-0.67	Sites in UTR
hmbox1a	ENSDARG00000027082	24h,72h,Brain,Ovary,Testis	5	0	4	1	dre-miR-29a	-0.64	Sites in UTR
hebp2	ENSDARG00000042630	24h,72h,Adult,Brain,Ovary,Testis	2	1	0	1	dre-miR-29a	-0.64	Sites in UTR
rxrbb	ENSDARG00000002006	Testis	2	1	1	0	dre-miR-29a	-0.62	Sites in UTR
si:ch211-236g6.1	ENSDARG00000071590	24h,72h,Adult,Brain	2	1	1	0	dre-miR-29a	-0.61	Sites in UTR
rftn2	ENSDARG00000056078	72h	2	1	1	0	dre-miR-29a	-0.61	Sites in UTR
col4a6	ENSDARG00000052061	24h	2	1	1	0	dre-miR-29a	-0.60	Sites in UTR
HRASLS	ENSDARG00000042448	24h,72h,Adult	2	0	2	0	dre-miR-29a	-0.60	Sites in UTR
col5a3a	ENSDARG00000017360	24h,72h,Adult,Brain,Ovary,Testis	3	1	2	0	dre-miR-29a	-0.59	Sites in UTR
pkp2	ENSDARG00000023026	24h,72h,Adult,Testis	1	1	0	0	dre-miR-29a	-0.58	Sites in UTR
SOX12	ENSDARG00000025847	72h	1	1	0	0	dre-miR-29a	-0.58	Sites in UTR
PAK6 (2 of 2)	ENSDARG00000052405	Testis	5	0	4	1	dre-miR-29a	-0.58	Sites in UTR
serinc5	ENSDARG00000008153	24h,72h,Adult,Brain,Ovary,Testis	2	0	2	0	dre-miR-29a	-0.57	Sites in UTR
nid1a	ENSDARG00000068710	24h,72h,Adult,Brain,Ovary,Testis	2	0	2	0	dre-miR-29a	-0.57	Sites in UTR
NAV2	ENSDARG00000073688	24h,72h,Adult,Brain,Ovary,Testis	3	1	2	0	dre-miR-29a	-0.57	Sites in UTR
HECW1 (1 of 3)	ENSDARG00000090795	24h,72h,Adult,Brain,Ovary,Testis	2	0	2	0	dre-miR-29a	-0.56	Sites in UTR
slc39a13	ENSDARG00000000442	24h,72h,Adult,Brain,Ovary,Testis	2	0	2	0	dre-miR-29a	-0.56	Sites in UTR
si:ch211-127i16.2	ENSDARG00000092976	24h,72h,Adult,Brain,Ovary,Testis	2	1	1	0	dre-miR-29a	-0.56	Sites in UTR
KIF26B (1 of 2)	ENSDARG00000013343	24h,72h,Adult,Brain,Testis	2	1	1	0	dre-miR-29a	-0.56	Sites in UTR
epc1	ENSDARG00000025241	72h,Testis	2	0	2	0	dre-miR-29a	-0.55	Sites in UTR
col11a2	ENSDARG00000012422	72h	2	1	0	1	dre-miR-29a	-0.55	Sites in UTR
cel.1	ENSDARG00000017490	72h,Adult,Brain,Ovary,Testis	1	1	0	0	dre-miR-29a	-0.55	Sites in UTR
nav3	ENSDARG00000005476	24h,72h,Adult,Brain	4	0	2	2	dre-miR-29a	-0.55	Sites in UTR
sestd1|CCDC141 (1 of 2)|si:dkeyp-67d2.4|CCDC141 (2 of 2)	ENSDARG040614|091927|092568|095675	24h,72h,Adult,Brain,Ovary,Testis	2	1	1	0	dre-miR-29a	-0.55	Sites in UTR
si:dkey-98j1.5	ENSDARG00000094005	72h,Adult,Ovary,Testis	1	1	0	0	dre-miR-29a	-0.55	Sites in UTR
EPN3 (1 of 2)	ENSDARG00000078953	24h,72h,Adult,Brain,Ovary,Testis	4	0	4	0	dre-miR-29a	-0.54	Sites in UTR
aebp2	ENSDARG00000006038	24h	2	1	1	0	dre-miR-29a	-0.54	Sites in UTR
MYOM1 (1 of 2)	ENSDARG00000076821	24h,72h,Adult,Brain,Testis	2	1	1	0	dre-miR-29a	-0.54	Sites in UTR
MFAP3L	ENSDARG00000062752	24h,72h,Adult,Brain,Ovary,Testis	2	0	2	0	dre-miR-29a	-0.54	Sites in UTR
agxt2l1	ENSDARG00000035544	24h,72h,Adult,Brain,Testis	1	1	0	0	dre-miR-29a	-0.53	Sites in UTR
CACNG4 (1 of 2)	ENSDARG00000074669	72h,Brain,Testis	2	1	1	0	dre-miR-29a	-0.53	Sites in UTR
dnmt7	ENSDARG00000052402	24h,72h,Testis	2	1	0	1	dre-miR-29a	-0.53	Sites in UTR
FP102311.1	ENSDARG00000089309	72h,Adult	1	1	0	0	dre-miR-29a	-0.53	Sites in UTR
ino80da	ENSDARG00000078199	24h,Testis	4	1	2	1	dre-miR-29a	-0.53	Sites in UTR
si:ch211-200p22.4	ENSDARG00000029170	24h,72h,Adult,Brain,Testis	2	1	1	0	dre-miR-29a	-0.52	Sites in UTR
afap1l1a	ENSDARG00000006518	72h,Adult,Brain,Ovary,Testis	1	1	0	0	dre-miR-29a	-0.52	Sites in UTR
si:dkey-6n6.1	ENSDARG00000062487	72h,Brain,Testis	1	1	0	0	dre-miR-29a	-0.52	Sites in UTR
afap1l1a	ENSDARG00000087755	24h,72h,Adult,Brain,Ovary,Testis	1	1	0	0	dre-miR-29a	-0.52	Sites in UTR
afap1l1a	ENSDARG00000089162	24h,72h,Adult,Brain,Ovary,Testis	1	1	0	0	dre-miR-29a	-0.52	Sites in UTR
socs5a	ENSDARG00000061573	24h,72h,Adult,Brain,Ovary,Testis	4	0	3	1	dre-miR-29a	-0.52	Sites in UTR
col4a3	ENSDARG00000003395	24h,72h,Adult,Ovary,Testis	2	1	1	0	dre-miR-29a	-0.52	Sites in UTR
DEM1	ENSDARG00000042727	24h,72h,Adult,Brain,Ovary,Testis	1	1	0	0	dre-miR-29a	-0.52	Sites in UTR
tmprss9	ENSDARG00000029841	24h,72h,Adult,Testis	1	1	0	0	dre-miR-29a	-0.51	Sites in UTR
zgc:175175	ENSDARG00000076614	72h,Adult,Testis	2	2	0	0	dre-miR-29a	-0.51	Sites in UTR
narf	ENSDARG00000024184	24h,72h,Adult,Brain,Ovary,Testis	1	1	0	0	dre-miR-29a	-0.51	Sites in UTR
MEX3B	ENSDARG00000058369	24h,72h,Adult,Brain,Ovary,Testis	1	1	0	0	dre-miR-29a	-0.51	Sites in UTR
NARF (2 of 2)	ENSDARG00000071319	24h,72h,Adult,Brain,Ovary,Testis	1	1	0	0	dre-miR-29a	-0.51	Sites in UTR
col4a1	ENSDARG00000055009	24h,72h,Adult,Brain,Ovary,Testis	2	2	0	0	dre-miR-29a	-0.51	Sites in UTR
ubfd1	ENSDARG00000059622	24h,72h,Adult,Brain,Ovary,Testis	1	1	0	0	dre-miR-29a	-0.51	Sites in UTR
aspn	ENSDARG00000002192	72h,Adult,Brain,Testis	2	0	1	1	dre-miR-29a	-0.51	Sites in UTR
hif1al	ENSDARG00000041169	24h,72h,Adult,Brain,Ovary,Testis	2	0	2	0	dre-miR-29a	-0.51	Sites in UTR
ppp1r14ba	ENSDARG00000044541	24h,72h,Adult,Brain,Ovary,Testis	1	1	0	0	dre-miR-29a	-0.51	Sites in UTR
large	ENSDARG00000005126	72h,Brain,Testis	5	0	5	0	dre-miR-29a	-0.50	Sites in UTR
layna	ENSDARG00000035169	Brain,Testis	1	1	0	0	dre-miR-29a	-0.50	Sites in UTR
apex1	ENSDARG00000045843	24h,72h,Adult,Brain,Ovary,Testis	1	1	0	0	dre-miR-29a	-0.50	Sites in UTR
rras2	ENSDARG00000036252	24h,72h,Adult,Brain,Testis	1	1	0	0	dre-miR-29a	-0.50	Sites in UTR
rgs17	ENSDARG00000039435	24h,72h,Adult,Brain,Testis	3	0	3	0	dre-miR-29a	-0.50	Sites in UTR
NYNRIN	ENSDARG00000092488	24h,72h,Adult,Brain,Testis	6	0	6	0	dre-miR-29a	-0.50	Sites in UTR
TRIOBP (2 of 2)	ENSDARG00000075870	24h,72h,Adult,Brain,Ovary,Testis	1	1	0	0	dre-miR-29a	-0.49	Sites in UTR
emid1	ENSDARG00000076119	24h,72h,Adult,Brain,Ovary,Testis	2	0	2	0	dre-miR-29a	-0.49	Sites in UTR
FEZ2 (2 of 2)	ENSDARG00000073784	24h,72h,Adult,Brain,Ovary,Testis	5	0	5	0	dre-miR-29a	-0.49	Sites in UTR
fbn1	ENSDARG00000088379	24h,72h,Adult,Brain,Ovary,Testis	2	1	1	0	dre-miR-29a	-0.49	Sites in UTR
spns3	ENSDARG00000035459	72h,Adult,Brain,Ovary,Testis	2	1	0	1	dre-miR-29a	-0.49	Sites in UTR
bcl2l10	ENSDARG00000026766	24h,72h,Adult,Brain,Ovary,Testis	2	0	1	1	dre-miR-29a	-0.49	Sites in UTR
git2b	ENSDARG00000042791	24h,72h,Adult,Brain,Ovary,Testis	5	1	4	0	dre-miR-29a	-0.48	Sites in UTR
DCLK1 (1 of 2)	ENSDARG00000074976	24h,72h,Adult,Brain,Testis	2	1	1	0	dre-miR-29a	-0.48	Sites in UTR
C1QTNF4 (2 of 2)	ENSDARG00000087659	24h,72h,Adult,Brain,Testis	1	1	0	0	dre-miR-29a	-0.48	Sites in UTR
epas1a	ENSDARG00000008697	72h	1	1	0	0	dre-miR-29a	-0.48	Sites in UTR
MAP6 (2 of 2)	ENSDARG00000074073	24h,72h,Adult,Brain,Ovary,Testis	2	0	1	1	dre-miR-29a	-0.48	Sites in UTR
NOL8	ENSDARG00000044143	72h,Brain	1	1	0	0	dre-miR-29a	-0.48	Sites in UTR
map6	ENSDARG00000074521	24h,72h,Adult,Brain,Testis	1	1	0	0	dre-miR-29a	-0.48	Sites in UTR
si:dkey-71p21.13	ENSDARG00000076139	24h,72h,Adult,Brain,Ovary,Testis	1	1	0	0	dre-miR-29a	-0.48	Sites in UTR
lin7a	ENSDARG00000013414	24h,72h,Adult,Brain,Ovary,Testis	2	0	2	0	dre-miR-29a	-0.48	Sites in UTR
col8a1b	ENSDARG00000003533	72h,Adult,Brain,Ovary,Testis	1	1	0	0	dre-miR-29a	-0.48	Sites in UTR
adamts9	ENSDARG00000077778	24h,72h,Adult,Brain,Ovary,Testis	4	1	3	0	dre-miR-29a	-0.47	Sites in UTR
SCOC	ENSDARG00000002217	24h,72h,Adult,Brain,Ovary,Testis	1	1	0	0	dre-miR-29a	-0.47	Sites in UTR
umps	ENSDARG00000012215	24h,72h,Adult,Brain,Ovary,Testis	1	1	0	0	dre-miR-29a	-0.47	Sites in UTR
ODF2 (1 of 2)	ENSDARG00000028900	24h,72h,Adult,Brain,Ovary,Testis	1	1	0	0	dre-miR-29a	-0.47	Sites in UTR
mfap2	ENSDARG00000059367	24h,72h,Adult,Brain,Ovary,Testis	1	1	0	0	dre-miR-29a	-0.47	Sites in UTR
dis3l	ENSDARG00000053200	24h,Brain,Testis	1	1	0	0	dre-miR-29a	-0.47	Sites in UTR
PROSER1	ENSDARG00000086302	24h,72h,Brain,Ovary,Testis	1	1	0	0	dre-miR-29a	-0.47	Sites in UTR
atad5a	ENSDARG00000070568	24h,72h,Adult,Brain,Ovary,Testis	1	1	0	0	dre-miR-29a	-0.47	Sites in UTR
MDGA2 (2 of 2)	ENSDARG00000090441	72h,Brain	2	0	2	0	dre-miR-29a	-0.46	Sites in UTR
PTPDC1 (2 of 2)	ENSDARG00000058873	24h,72h,Adult,Brain,Testis	1	1	0	0	dre-miR-29a	-0.46	Sites in UTR
krt4	ENSDARG00000017624	24h,72h,Adult,Brain,Ovary,Testis	1	1	0	0	dre-miR-29a	-0.46	Sites in UTR
syngr1a	ENSDARG00000002564	Brain	1	1	0	0	dre-miR-29a	-0.46	Sites in UTR
grip1	ENSDARG00000015053	24h,72h,Adult,Brain,Ovary,Testis	1	1	0	0	dre-miR-29a	-0.46	Sites in UTR
mbp	ENSDARG00000036186	72h,Adult,Brain,Ovary,Testis	1	1	0	0	dre-miR-29a	-0.46	Sites in UTR
FRMPD1 (1 of 6)	ENSDARG00000079074	72h,Adult,Brain,Ovary,Testis	1	1	0	0	dre-miR-29a	-0.46	Sites in UTR
AL929252.2	ENSDARG00000036152	72h,Adult,Testis	2	1	1	0	dre-miR-29a	-0.46	Sites in UTR
mier1b	ENSDARG00000001447	24h,72h,Adult,Brain,Ovary,Testis	1	1	0	0	dre-miR-29a	-0.46	Sites in UTR
timm50	ENSDARG00000031098	24h,72h,Adult,Brain,Ovary,Testis	2	0	2	0	dre-miR-29a	-0.46	Sites in UTR
FAM176A (1 of 2)	ENSDARG00000061405	24h,72h,Adult,Brain,Ovary,Testis	1	1	0	0	dre-miR-29a	-0.46	Sites in UTR
loxl2b	ENSDARG00000044074	24h,72h,Adult,Brain,Ovary,Testis	1	1	0	0	dre-miR-29a	-0.46	Sites in UTR
tmem54	ENSDARG00000035875	Brain,Testis	2	0	2	0	dre-miR-29a	-0.46	Sites in UTR
ikzf5	ENSDARG00000056491	24h,72h,Adult,Brain,Ovary,Testis	1	1	0	0	dre-miR-29a	-0.46	Sites in UTR
elf2a	ENSDARG00000019459	24h,72h,Adult,Brain,Ovary,Testis	1	1	0	0	dre-miR-29a	-0.45	Sites in UTR
CU693480.1	ENSDARG00000086809	24h,72h,Testis	1	1	0	0	dre-miR-29a	-0.45	Sites in UTR
pou6f1	ENSDARG00000011570	24h	1	1	0	0	dre-miR-29a	-0.45	Sites in UTR
USP18	ENSDARG00000088078	24h,72h,Adult,Brain,Ovary,Testis	1	1	0	0	dre-miR-29a	-0.45	Sites in UTR
mafba	ENSDARG00000017121	24h,72h,Adult,Brain,Ovary,Testis	2	0	2	0	dre-miR-29a	-0.45	Sites in UTR
cd226	ENSDARG00000045391	Adult,Brain	2	0	1	1	dre-miR-29a	-0.45	Sites in UTR
si:dkey-261h17.1	ENSDARG00000095268	24h,72h,Adult,Brain,Testis	1	1	0	0	dre-miR-29a	-0.45	Sites in UTR
BX571715.2	ENSDARG00000091498	24h,72h,Adult,Brain,Ovary,Testis	2	1	1	0	dre-miR-29a	-0.45	Sites in UTR
acy1	ENSDARG00000038475	24h,72h,Adult,Brain,Ovary,Testis	1	1	0	0	dre-miR-29a	-0.45	Sites in UTR
igsf9ba	ENSDARG00000033845	24h,72h,Adult,Brain,Testis	4	1	3	0	dre-miR-29a	-0.45	Sites in UTR
QPCTL (1 of 2)	ENSDARG00000061691	24h,72h,Adult	1	1	0	0	dre-miR-29a	-0.45	Sites in UTR
kif26aa	ENSDARG00000042368	24h,72h,Brain,Ovary,Testis	1	1	0	0	dre-miR-29a	-0.45	Sites in UTR
mylipb	ENSDARG00000055118	24h,72h,Adult,Brain,Ovary,Testis	1	1	0	0	dre-miR-29a	-0.44	Sites in UTR
COL5A2 (1 of 2)	ENSDARG00000031678	24h,72h,Adult,Brain,Testis	1	1	0	0	dre-miR-29a	-0.44	Sites in UTR
lcorl	ENSDARG00000070098	24h,72h,Adult,Brain,Ovary,Testis	1	1	0	0	dre-miR-29a	-0.44	Sites in UTR
col4a5	ENSDARG00000052063	24h,72h,Adult,Brain,Ovary,Testis	1	1	0	0	dre-miR-29a	-0.44	Sites in UTR
l3mbtl1a|l3mbtl1	ENSDARG014828|094801	72h,Brain,Ovary,Testis	1	1	0	0	dre-miR-29a	-0.44	Sites in UTR
sra1	ENSDARG00000053619	24h,72h,Brain	2	0	2	0	dre-miR-29a	-0.44	Sites in UTR
wu:fb52c12	ENSDARG00000088195	24h,72h,Adult,Brain,Testis	2	0	2	0	dre-miR-29a	-0.44	Sites in UTR
MFRP	ENSDARG00000087814	24h,Brain,Testis	1	1	0	0	dre-miR-29a	-0.44	Sites in UTR
scml4	ENSDARG00000017266	Brain	1	1	0	0	dre-miR-29a	-0.43	Sites in UTR
CILP2	ENSDARG00000013687	72h,Adult,Brain,Testis	1	1	0	0	dre-miR-29a	-0.43	Sites in UTR
REV1	ENSDARG00000018296	24h,72h,Adult,Brain,Ovary,Testis	1	1	0	0	dre-miR-29a	-0.43	Sites in UTR
QSOX2	ENSDARG00000077174	24h,72h,Adult,Brain,Ovary,Testis	2	1	1	0	dre-miR-29a	-0.43	Sites in UTR
abcc6a	ENSDARG00000016750	72h,Adult,Brain,Testis	2	0	2	0	dre-miR-29a	-0.43	Sites in UTR
C8H22orf13	ENSDARG00000068438	24h,72h,Adult,Brain,Ovary,Testis	1	1	0	0	dre-miR-29a	-0.43	Sites in UTR
MRPL49	ENSDARG00000075422	72h	1	1	0	0	dre-miR-29a	-0.43	Sites in UTR
tmem8a	ENSDARG00000032795	24h,72h,Adult,Brain,Ovary,Testis	2	0	2	0	dre-miR-29a	-0.43	Sites in UTR
fem1b	ENSDARG00000062636	Brain	2	0	2	0	dre-miR-29a	-0.43	Sites in UTR
C1H4orf27	ENSDARG00000057114	24h,72h,Adult,Brain,Ovary,Testis	1	1	0	0	dre-miR-29a	-0.43	Sites in UTR
col6a3	ENSDARG00000077139	24h,72h,Adult,Brain,Ovary,Testis	1	1	0	0	dre-miR-29a	-0.43	Sites in UTR
smarcb1b	ENSDARG00000011594	24h,72h,Brain,Ovary	2	0	1	1	dre-miR-29a	-0.43	Sites in UTR
si:ch211-218d20.15	ENSDARG00000094660	24h,72h,Adult,Brain,Ovary,Testis	1	1	0	0	dre-miR-29a	-0.43	Sites in UTR
cx44.2	ENSDARG00000077765	72h,Adult,Brain,Ovary,Testis	1	1	0	0	dre-miR-29a	-0.42	Sites in UTR
si:dkey-184p9.7	ENSDARG00000092726	24h,72h,Adult,Brain,Ovary,Testis	1	1	0	0	dre-miR-29a	-0.42	Sites in UTR
pde10a	ENSDARG00000003449	24h,72h,Adult,Brain,Ovary,Testis	2	1	0	1	dre-miR-29a	-0.42	Sites in UTR
trub1	ENSDARG00000053805	24h,72h,Brain	2	0	2	0	dre-miR-29a	-0.42	Sites in UTR
E2F8	ENSDARG00000057323	24h,Adult	1	1	0	0	dre-miR-29a	-0.42	Sites in UTR
col11a1a	ENSDARG00000026165	24h,72h,Adult,Brain,Ovary,Testis	2	0	1	1	dre-miR-29a	-0.42	Sites in UTR
atp1a2a	ENSDARG00000010472	24h	1	1	0	0	dre-miR-29a	-0.42	Sites in UTR
MEGF6 (2 of 2)	ENSDARG00000074808	24h,72h,Adult,Brain,Ovary,Testis	1	1	0	0	dre-miR-29a	-0.42	Sites in UTR
fbn2b	ENSDARG00000016744	24h,72h,Adult,Brain,Ovary,Testis	3	2	0	1	dre-miR-29a	-0.42	Sites in UTR
SLCO5A1 (1 of 2)	ENSDARG00000071685	72h,Adult,Brain,Testis	1	1	0	0	dre-miR-29a	-0.42	Sites in UTR
col1a2	ENSDARG00000020007	24h,72h,Adult,Brain,Ovary,Testis	1	1	0	0	dre-miR-29a	-0.41	Sites in UTR
ier5	ENSDARG00000009881	24h,72h,Adult,Brain,Ovary,Testis	1	1	0	0	dre-miR-29a	-0.41	Sites in UTR
AL929286.1	ENSDARG00000090914	24h,72h,Adult,Brain,Testis	1	1	0	0	dre-miR-29a	-0.41	Sites in UTR
sdcbp	ENSDARG00000030097	72h,Brain,Testis	2	1	1	0	dre-miR-29a	-0.41	Sites in UTR
C4orf52	ENSDARG00000087729	24h,72h,Adult,Brain	2	0	2	0	dre-miR-29a	-0.41	Sites in UTR
nefm	ENSDARG00000043697	24h,72h,Adult,Brain,Testis	1	1	0	0	dre-miR-29a	-0.41	Sites in UTR
OCRL (1 of 2)	ENSDARG00000060541	24h,72h,Adult,Testis	3	0	1	2	dre-miR-29a	-0.41	Sites in UTR
oxtrl	ENSDARG00000044175	Brain	1	1	0	0	dre-miR-29a	-0.41	Sites in UTR
KCNJ12 (2 of 2)	ENSDARG00000062618	72h,Adult,Brain	1	1	0	0	dre-miR-29a	-0.41	Sites in UTR
si:dkey-95h12.1|si:dkey-95h12.2	ENSDARG040100|092923	24h,72h,Brain,Testis	1	1	0	0	dre-miR-29a	-0.41	Sites in UTR
mtmr12	ENSDARG00000059817	24h,72h,Adult,Brain,Ovary,Testis	1	1	0	0	dre-miR-29a	-0.41	Sites in UTR
elnb	ENSDARG00000069017	72h,Adult,Brain,Testis	1	1	0	0	dre-miR-29a	-0.41	Sites in UTR
ocrl	ENSDARG00000078106	24h,72h,Adult,Brain,Ovary,Testis	3	0	1	2	dre-miR-29a	-0.41	Sites in UTR
BEND5	ENSDARG00000075624	24h,72h,Adult,Brain,Ovary,Testis	3	3	0	0	dre-miR-29a	-0.41	Sites in UTR
MAD2L1BP	ENSDARG00000020039	24h,72h,Adult,Ovary,Testis	1	1	0	0	dre-miR-29a	-0.41	Sites in UTR
parn	ENSDARG00000024702	24h,72h,Brain,Testis	1	1	0	0	dre-miR-29a	-0.41	Sites in UTR
hmcn2	ENSDARG00000079327	24h,72h	1	1	0	0	dre-miR-29a	-0.41	Sites in UTR
cdkl1	ENSDARG00000017329	24h,72h,Adult,Brain,Ovary,Testis	1	1	0	0	dre-miR-29a	-0.41	Sites in UTR
oca2	ENSDARG00000061303	24h,72h,Adult,Brain,Testis	1	1	0	0	dre-miR-29a	-0.41	Sites in UTR
pla2g12b	ENSDARG00000015662	24h,72h,Adult	1	1	0	0	dre-miR-29a	-0.40	Sites in UTR
tmem135	ENSDARG00000069157	24h,Testis	1	1	0	0	dre-miR-29a	-0.40	Sites in UTR
PPTC7 (1 of 2)	ENSDARG00000052658	24h,72h,Adult,Brain,Ovary,Testis	3	1	2	0	dre-miR-29a	-0.40	Sites in UTR
sesn3	ENSDARG00000015822	24h,72h,Adult,Brain,Ovary,Testis	1	1	0	0	dre-miR-29a	-0.40	Sites in UTR
KLHL3	ENSDARG00000056647	24h,72h,Adult,Brain,Ovary,Testis	1	1	0	0	dre-miR-29a	-0.40	Sites in UTR
TNIP2	ENSDARG00000074501	Adult,Brain,Testis	1	1	0	0	dre-miR-29a	-0.40	Sites in UTR
nab2	ENSDARG00000078076	72h,Adult,Brain,Ovary,Testis	1	1	0	0	dre-miR-29a	-0.40	Sites in UTR
si:ch211-149b19.4	ENSDARG00000095911	24h,72h,Brain,Ovary,Testis	2	0	1	1	dre-miR-29a	-0.40	Sites in UTR
mapre1	ENSDARG00000002659	24h,72h,Adult,Brain,Ovary,Testis	1	1	0	0	dre-miR-29a	-0.40	Sites in UTR
NETO2 (1 of 2)	ENSDARG00000062343	72h,Brain,Testis	1	1	0	0	dre-miR-29a	-0.40	Sites in UTR
kbtbd8	ENSDARG00000070698	24h,72h,Brain	2	0	2	0	dre-miR-29a	-0.40	Sites in UTR
fkbp11	ENSDARG00000037000	Brain,Testis	1	0	1	0	dre-miR-29a	-0.40	Sites in UTR
zp3b	ENSDARG00000039828	72h	1	1	0	0	dre-miR-29a	-0.39	Sites in UTR
FOS (1 of 2)	ENSDARG00000040135	24h,72h,Adult,Brain,Testis	1	1	0	0	dre-miR-29a	-0.39	Sites in UTR
cryba1b	ENSDARG00000053875	72h	1	1	0	0	dre-miR-29a	-0.39	Sites in UTR
mtf2	ENSDARG00000005590	24h,72h,Adult,Brain,Ovary,Testis	1	1	0	0	dre-miR-29a	-0.39	Sites in UTR
EML6	ENSDARG00000060437	24h,72h,Adult,Brain,Ovary,Testis	1	1	0	0	dre-miR-29a	-0.39	Sites in UTR
zgc:92195	ENSDARG00000044086	72h,Adult,Brain,Ovary,Testis	1	1	0	0	dre-miR-29a	-0.39	Sites in UTR
cbx1b	ENSDARG00000054442	24h,72h,Adult,Brain,Ovary,Testis	1	1	0	0	dre-miR-29a	-0.39	Sites in UTR
cers2b	ENSDARG00000058992	24h,72h,Adult,Brain,Ovary,Testis	2	0	2	0	dre-miR-29a	-0.39	Sites in UTR
timm13	ENSDARG00000058297	Adult	1	1	0	0	dre-miR-29a	-0.39	Sites in UTR
NID2 (1 of 2)	ENSDARG00000075707	24h,72h,Adult,Brain,Ovary,Testis	1	1	0	0	dre-miR-29a	-0.39	Sites in UTR
npffr1l3	ENSDARG00000010712	24h,72h,Brain,Testis	2	0	2	0	dre-miR-29a	-0.39	Sites in UTR
CR628395.1	ENSDARG00000087535	72h,Adult,Brain,Testis	2	0	2	0	dre-miR-29a	-0.39	Sites in UTR
mxd3	ENSDARG00000057432	24h,72h,Adult,Brain,Ovary,Testis	2	0	1	1	dre-miR-29a	-0.39	Sites in UTR
sparc	ENSDARG00000019353	24h,72h,Adult,Brain,Ovary,Testis	2	0	0	2	dre-miR-29a	-0.39	Sites in UTR
kdm5c	ENSDARG00000006124	24h,72h,Adult,Brain,Ovary,Testis	1	1	0	0	dre-miR-29a	-0.39	Sites in UTR
PCSK6	ENSDARG00000090857	24h,72h,Adult,Brain,Ovary,Testis	4	0	3	1	dre-miR-29a	-0.39	Sites in UTR
NEO1 (2 of 2)	ENSDARG00000075100	72h	2	0	2	0	dre-miR-29a	-0.39	Sites in UTR
bach2	ENSDARG00000004074	24h,72h,Adult,Brain,Ovary,Testis	1	1	0	0	dre-miR-29a	-0.39	Sites in UTR
abcg4b	ENSDARG00000078068	Adult,Brain,Testis	1	1	0	0	dre-miR-29a	-0.39	Sites in UTR
hspb12	ENSDARG00000087665	24h,72h,Brain,Testis	1	1	0	0	dre-miR-29a	-0.39	Sites in UTR
asz1	ENSDARG00000004823	Adult,Ovary,Testis	2	0	2	0	dre-miR-29a	-0.39	Sites in UTR
BRPF1	ENSDARG00000046136	Ovary,Testis	1	1	0	0	dre-miR-29a	-0.39	Sites in UTR
si:dkey-13n15.11	ENSDARG00000078002	Testis	1	0	1	0	dre-miR-29a	-0.39	Sites in UTR
ttc33	ENSDARG00000035406	72h,Adult,Ovary	1	1	0	0	dre-miR-29a	-0.38	Sites in UTR
ncaldb	ENSDARG00000011334	24h,72h,Adult,Brain,Testis	2	0	2	0	dre-miR-29a	-0.38	Sites in UTR
sspn	ENSDARG00000041747	24h,72h,Adult,Brain,Ovary,Testis	1	1	0	0	dre-miR-29a	-0.38	Sites in UTR
purg	ENSDARG00000053022	72h,Adult,Brain,Testis	1	1	0	0	dre-miR-29a	-0.38	Sites in UTR
asap2a	ENSDARG00000010181	24h,72h,Adult,Brain,Ovary,Testis	1	1	0	0	dre-miR-29a	-0.38	Sites in UTR
PAX7 (1 of 3)	ENSDARG00000091353	24h,72h,Adult,Brain,Ovary,Testis	1	1	0	0	dre-miR-29a	-0.38	Sites in UTR
si:dkey-97a13.6	ENSDARG00000012600	72h,Adult,Brain,Ovary,Testis	2	0	1	1	dre-miR-29a	-0.38	Sites in UTR
si:ch211-241b2.1	ENSDARG00000044845	72h,Adult,Brain,Testis	1	1	0	0	dre-miR-29a	-0.38	Sites in UTR
C10orf112	ENSDARG00000090618	Adult,Ovary,Testis	1	1	0	0	dre-miR-29a	-0.38	Sites in UTR
OLFM4 (1 of 2)	ENSDARG00000041960	72h,Adult,Testis	1	1	0	0	dre-miR-29a	-0.38	Sites in UTR
HYAL4	ENSDARG00000051823	24h,72h,Adult,Testis	2	0	2	0	dre-miR-29a	-0.37	Sites in UTR
SERINC4	ENSDARG00000044815	72h,Brain,Testis	1	1	0	0	dre-miR-29a	-0.37	Sites in UTR
taf12	ENSDARG00000054085	24h,72h,Adult,Brain,Ovary	1	1	0	0	dre-miR-29a	-0.37	Sites in UTR
colm	ENSDARG00000061576	24h,72h,Adult,Brain,Testis	1	1	0	0	dre-miR-29a	-0.37	Sites in UTR
col4a2	ENSDARG00000020781	24h,72h,Adult,Brain,Ovary,Testis	1	0	1	0	dre-miR-29a	-0.37	Sites in UTR
WDR90	ENSDARG00000079241	24h,72h,Adult,Brain,Ovary,Testis	1	0	1	0	dre-miR-29a	-0.37	Sites in UTR
rcc2	ENSDARG00000011510	24h,72h,Adult,Brain,Ovary,Testis	1	1	0	0	dre-miR-29a	-0.37	Sites in UTR
prss35	ENSDARG00000017213	Brain	1	1	0	0	dre-miR-29a	-0.37	Sites in UTR
faf2	ENSDARG00000052374	Brain	1	1	0	0	dre-miR-29a	-0.37	Sites in UTR
ADAM33	ENSDARG00000059693	24h,72h,Brain,Testis	1	1	0	0	dre-miR-29a	-0.37	Sites in UTR
TMEM74B	ENSDARG00000078868	Testis	1	1	0	0	dre-miR-29a	-0.37	Sites in UTR
MBTD1	ENSDARG00000060868	24h,72h,Adult,Brain,Ovary,Testis	1	1	0	0	dre-miR-29a	-0.37	Sites in UTR
sppl2	ENSDARG00000030448	24h,72h,Adult,Brain,Ovary,Testis	1	1	0	0	dre-miR-29a	-0.37	Sites in UTR
mpzl2	ENSDARG00000027345	24h,Adult	2	0	2	0	dre-miR-29a	-0.36	Sites in UTR
ncor1	ENSDARG00000035285	24h,72h,Adult,Brain,Ovary,Testis	1	1	0	0	dre-miR-29a	-0.36	Sites in UTR
C10H21orf91	ENSDARG00000030803	72h,Adult,Brain,Testis	2	0	2	0	dre-miR-29a	-0.36	Sites in UTR
loxl4	ENSDARG00000025089	24h,72h,Adult,Brain,Ovary,Testis	1	1	0	0	dre-miR-29a	-0.36	Sites in UTR
si:ch211-13f8.1	ENSDARG00000093342	24h,72h,Adult,Brain,Testis	1	1	0	0	dre-miR-29a	-0.36	Sites in UTR
mtmr6	ENSDARG00000016794	24h,72h,Testis	2	0	2	0	dre-miR-29a	-0.36	Sites in UTR
AL929252.1	ENSDARG00000027394	24h,72h,Adult,Brain,Testis	2	0	2	0	dre-miR-29a	-0.36	Sites in UTR
mbd3b	ENSDARG00000042029	24h,72h,Adult,Brain,Ovary,Testis	2	0	1	1	dre-miR-29a	-0.36	Sites in UTR
TMEM102	ENSDARG00000087162	Adult,Brain,Ovary,Testis	1	0	1	0	dre-miR-29a	-0.36	Sites in UTR
OAZ3 (1 of 2)	ENSDARG00000045929	72h,Ovary	1	1	0	0	dre-miR-29a	-0.36	Sites in UTR
zgc:163023	ENSDARG00000070391	Adult	1	1	0	0	dre-miR-29a	-0.36	Sites in UTR
sfxn3	ENSDARG00000057374	24h,72h,Adult,Brain,Ovary,Testis	1	0	1	0	dre-miR-29a	-0.36	Sites in UTR
nop2	ENSDARG00000043304	72h,Brain,Ovary	2	0	2	0	dre-miR-29a	-0.36	Sites in UTR
BX323448.1	ENSDARG00000037256	24h,72h,Adult,Brain,Testis	1	1	0	0	dre-miR-29a	-0.36	Sites in UTR
CYP27B1	ENSDARG00000045015	24h,72h,Adult,Brain,Ovary,Testis	1	1	0	0	dre-miR-29a	-0.36	Sites in UTR
USP31	ENSDARG00000074017	72h,Adult,Brain,Ovary,Testis	1	1	0	0	dre-miR-29a	-0.36	Sites in UTR
si:ch211-106k21.5	ENSDARG00000086052	24h,72h,Testis	1	1	0	0	dre-miR-29a	-0.36	Sites in UTR
ncs1b	ENSDARG00000054186	72h	1	0	1	0	dre-miR-29a	-0.36	Sites in UTR
zfx	ENSDARG00000074453	24h,72h,Adult,Brain,Ovary,Testis	1	1	0	0	dre-miR-29a	-0.36	Sites in UTR
vegfaa	ENSDARG00000045971	24h,72h,Adult,Brain,Ovary,Testis	1	0	1	0	dre-miR-29a	-0.36	Sites in UTR
celsr2l|celsr2	ENSDARG019726|094388	72h	1	1	0	0	dre-miR-29a	-0.36	Sites in UTR
rasa1a	ENSDARG00000035535	24h,72h,Brain,Testis	1	1	0	0	dre-miR-29a	-0.36	Sites in UTR
C13H6orf203	ENSDARG00000077614	Adult	1	1	0	0	dre-miR-29a	-0.36	Sites in UTR
pmp22b	ENSDARG00000060457	72h	1	1	0	0	dre-miR-29a	-0.36	Sites in UTR
tbc1d2b	ENSDARG00000061986	24h,72h,Adult,Brain,Ovary,Testis	1	0	1	0	dre-miR-29a	-0.36	Sites in UTR
ddi2	ENSDARG00000006477	24h,72h,Brain,Testis	2	1	1	0	dre-miR-29a	-0.35	Sites in UTR
slmapa	ENSDARG00000054458	24h,72h	2	0	2	0	dre-miR-29a	-0.35	Sites in UTR
nfe2l2	ENSDARG00000042824	24h,72h,Adult,Brain,Ovary,Testis	2	0	2	0	dre-miR-29a	-0.35	Sites in UTR
KIF26A (1 of 2)	ENSDARG00000015016	24h,72h,Adult,Brain,Ovary,Testis	1	1	0	0	dre-miR-29a	-0.35	Sites in UTR
zgc:110626	ENSDARG00000053159	24h,72h,Adult,Brain,Testis	1	1	0	0	dre-miR-29a	-0.35	Sites in UTR
CU571169.1	ENSDARG00000040610	24h,72h,Adult,Brain,Testis	1	0	1	0	dre-miR-29a	-0.35	Sites in UTR
tmod1	ENSDARG00000078318	24h,72h,Adult,Brain,Testis	2	0	2	0	dre-miR-29a	-0.35	Sites in UTR
pdlim5a	ENSDARG00000038267	72h,Brain,Testis	2	0	1	1	dre-miR-29a	-0.35	Sites in UTR
ascc2	ENSDARG00000013058	72h,Brain	2	0	2	0	dre-miR-29a	-0.35	Sites in UTR
C14H4orf29	ENSDARG00000029975	72h,Adult,Brain,Testis	1	1	0	0	dre-miR-29a	-0.35	Sites in UTR
ZNF507	ENSDARG00000052164	24h,72h,Adult,Brain,Ovary,Testis	1	1	0	0	dre-miR-29a	-0.35	Sites in UTR
EPS8L2 (1 of 2)	ENSDARG00000058108	24h,72h,Adult,Brain,Ovary,Testis	1	0	1	0	dre-miR-29a	-0.35	Sites in UTR
CT027607.3	ENSDARG00000017299	24h,72h,Adult,Brain,Ovary,Testis	1	0	1	0	dre-miR-29a	-0.35	Sites in UTR
CABZ01074435.1	ENSDARG00000089574	24h,72h,Brain,Testis	1	0	1	0	dre-miR-29a	-0.35	Sites in UTR
fabp11a	ENSDARG00000090113	24h,72h,Adult,Brain,Ovary,Testis	1	0	1	0	dre-miR-29a	-0.35	Sites in UTR
C18H15orf59	ENSDARG00000026247	72h,Brain,Testis	1	1	0	0	dre-miR-29a	-0.35	Sites in UTR
RAD21 (1 of 3)	ENSDARG00000035655	24h,72h,Adult,Brain,Testis	1	1	0	0	dre-miR-29a	-0.35	Sites in UTR
CABZ01059390.1	ENSDARG00000025074	24h,72h,Adult,Brain,Ovary,Testis	1	1	0	0	dre-miR-29a	-0.35	Sites in UTR
SLC38A11 (1 of 2)	ENSDARG00000040257	72h,Adult,Brain,Ovary,Testis	1	0	1	0	dre-miR-29a	-0.35	Sites in UTR
SLC38A11 (2 of 2)	ENSDARG00000089280	Adult,Ovary,Testis	1	0	1	0	dre-miR-29a	-0.35	Sites in UTR
cd99l2	ENSDARG00000056722	24h,72h,Adult,Brain,Ovary,Testis	2	1	1	0	dre-miR-29a	-0.35	Sites in UTR
spon2a	ENSDARG00000025465	24h,72h,Adult,Brain,Testis	2	0	2	0	dre-miR-29a	-0.35	Sites in UTR
cdcp2	ENSDARG00000075866	72h,Brain,Testis	1	1	0	0	dre-miR-29a	-0.35	Sites in UTR
slc1a5	ENSDARG00000016465	24h,72h,Adult,Brain,Ovary,Testis	2	0	2	0	dre-miR-29a	-0.34	Sites in UTR
zgc:153723	ENSDARG00000007769	72h,Adult,Brain,Ovary,Testis	1	0	1	0	dre-miR-29a	-0.34	Sites in UTR
igdcc3	ENSDARG00000075158	72h,Brain,Ovary,Testis	3	1	2	0	dre-miR-29a	-0.34	Sites in UTR
dbpa	ENSDARG00000063014	72h,Brain,Testis	3	0	3	0	dre-miR-29a	-0.34	Sites in UTR
nkain4	ENSDARG00000062699	24h,72h,Adult,Brain,Testis	3	0	2	1	dre-miR-29a	-0.34	Sites in UTR
kdm5ba	ENSDARG00000057093	24h,72h,Adult,Brain,Ovary,Testis	1	1	0	0	dre-miR-29a	-0.34	Sites in UTR
TMSB10 (1 of 2)	ENSDARG00000092970	24h	2	0	0	2	dre-miR-29a	-0.34	Sites in UTR
psmg3	ENSDARG00000030897	72h	1	0	1	0	dre-miR-29a	-0.34	Sites in UTR
nefl	ENSDARG00000012426	24h,72h,Adult,Brain,Ovary,Testis	1	1	0	0	dre-miR-29a	-0.34	Sites in UTR
igfbp2a	ENSDARG00000052470	24h,72h,Adult,Brain,Ovary,Testis	1	1	0	0	dre-miR-29a	-0.34	Sites in UTR
atad1b	ENSDARG00000056609	24h,Adult	1	1	0	0	dre-miR-29a	-0.34	Sites in UTR
col15a1b	ENSDARG00000061848	24h,72h,Adult,Brain,Ovary,Testis	1	0	1	0	dre-miR-29a	-0.34	Sites in UTR
BX072576.1	ENSDARG00000078204	Brain,Testis	1	0	1	0	dre-miR-29a	-0.34	Sites in UTR
zdhhc2	ENSDARG00000034757	72h,Brain,Testis	1	1	0	0	dre-miR-29a	-0.34	Sites in UTR
tmem38a	ENSDARG00000024047	24h,72h,Adult,Brain,Ovary,Testis	1	0	1	0	dre-miR-29a	-0.34	Sites in UTR
rybpb	ENSDARG00000053459	24h,72h,Adult,Brain,Ovary,Testis	1	1	0	0	dre-miR-29a	-0.34	Sites in UTR
MYLK (2 of 2)	ENSDARG00000034801	72h,Adult,Brain,Ovary,Testis	1	0	1	0	dre-miR-29a	-0.34	Sites in UTR
slc36a1	ENSDARG00000075618	Testis	1	0	1	0	dre-miR-29a	-0.34	Sites in UTR
gnai3	ENSDARG00000030644	72h,Brain	1	1	0	0	dre-miR-29a	-0.34	Sites in UTR
apex2	ENSDARG00000008472	24h,72h,Adult,Brain,Ovary,Testis	1	0	1	0	dre-miR-29a	-0.34	Sites in UTR
COL2A1 (2 of 2)	ENSDARG00000011407	24h,72h,Adult,Brain,Ovary,Testis	2	0	0	2	dre-miR-29a	-0.34	Sites in UTR
xkr7	ENSDARG00000026333	Adult,Brain,Testis	1	1	0	0	dre-miR-29a	-0.34	Sites in UTR
cox7a3	ENSDARG00000054907	24h,72h,Brain	1	1	0	0	dre-miR-29a	-0.34	Sites in UTR
LOXL4 (2 of 3)	ENSDARG00000086609	24h,72h,Adult,Brain,Ovary,Testis	1	1	0	0	dre-miR-29a	-0.34	Sites in UTR
golim4b	ENSDARG00000014545	24h,72h,Adult,Brain,Ovary,Testis	1	0	1	0	dre-miR-29a	-0.34	Sites in UTR
fgfrl1b	ENSDARG00000052556	24h,72h,Adult,Brain,Testis	1	0	1	0	dre-miR-29a	-0.34	Sites in UTR
lrpap1	ENSDARG00000033604	72h,Adult	1	1	0	0	dre-miR-29a	-0.34	Sites in UTR
BX936415.2	ENSDARG00000040703	24h,72h,Adult,Brain,Testis	1	1	0	0	dre-miR-29a	-0.34	Sites in UTR
BASP1	ENSDARG00000053358	24h,72h,Adult,Brain,Ovary,Testis	1	1	0	0	dre-miR-29a	-0.34	Sites in UTR
TTBK1 (1 of 2)	ENSDARG00000056019	24h,72h,Brain,Ovary,Testis	1	1	0	0	dre-miR-29a	-0.34	Sites in UTR
PURB (2 of 2)	ENSDARG00000068822	24h,72h,Adult,Brain,Ovary,Testis	1	1	0	0	dre-miR-29a	-0.34	Sites in UTR
MXD4	ENSDARG00000054031	24h,72h,Adult,Brain,Ovary,Testis	2	0	2	0	dre-miR-29a	-0.34	Sites in UTR
tnfrsf21	ENSDARG00000001807	24h,72h,Adult,Brain,Ovary,Testis	1	1	0	0	dre-miR-29a	-0.34	Sites in UTR
igf2a	ENSDARG00000018643	24h,72h,Adult,Brain,Ovary,Testis	1	1	0	0	dre-miR-29a	-0.34	Sites in UTR
ryr2b	ENSDARG00000003706	24h,72h,Adult,Testis	3	0	3	0	dre-miR-29a	-0.33	Sites in UTR
l3mbtl3	ENSDARG00000025983	24h,72h,Adult,Brain,Ovary,Testis	2	0	1	1	dre-miR-29a	-0.33	Sites in UTR
tlx3b	ENSDARG00000017615	24h,72h,Adult,Brain,Testis	1	1	0	0	dre-miR-29a	-0.33	Sites in UTR
tpm1	ENSDARG00000087402	24h,Brain,Ovary,Testis	1	1	0	0	dre-miR-29a	-0.33	Sites in UTR
si:dkey-266m15.6	ENSDARG00000078508	72h,Brain,Ovary	2	1	1	0	dre-miR-29a	-0.33	Sites in UTR
mmp11a	ENSDARG00000026325	72h,Adult,Brain,Testis	2	0	0	2	dre-miR-29a	-0.33	Sites in UTR
LARP4B	ENSDARG00000062146	72h,Testis	2	1	1	0	dre-miR-29a	-0.33	Sites in UTR
SHPRH	ENSDARG00000075884	72h,Brain,Testis	1	1	0	0	dre-miR-29a	-0.33	Sites in UTR
BUB1B (1 of 2)	ENSDARG00000074927	24h,72h,Adult,Brain,Ovary,Testis	1	0	1	0	dre-miR-29a	-0.33	Sites in UTR
ppp1r3db	ENSDARG00000076248	24h,72h,Adult,Brain	2	1	1	0	dre-miR-29a	-0.33	Sites in UTR
sulf2	ENSDARG00000018423	Ovary,Testis	1	1	0	0	dre-miR-29a	-0.33	Sites in UTR
sptb	ENSDARG00000030490	24h,72h,Adult,Brain,Testis	1	1	0	0	dre-miR-29a	-0.33	Sites in UTR
B3GNT3 (2 of 4)	ENSDARG00000093521	24h,72h,Testis	1	0	1	0	dre-miR-29a	-0.33	Sites in UTR
RPS6KA5	ENSDARG00000060551	24h,72h	2	0	2	0	dre-miR-29a	-0.33	Sites in UTR
CCDC22	ENSDARG00000052379	72h,Brain	2	0	2	0	dre-miR-29a	-0.33	Sites in UTR
PCYOX1L (1 of 2)	ENSDARG00000089987	24h,72h,Adult,Brain,Ovary,Testis	1	1	0	0	dre-miR-29a	-0.33	Sites in UTR
MAP4K2 (3 of 3)	ENSDARG00000033444	72h,Adult,Brain,Ovary,Testis	1	0	1	0	dre-miR-29a	-0.33	Sites in UTR
tm9sf4	ENSDARG00000002536	24h,72h,Adult,Brain,Ovary,Testis	1	0	1	0	dre-miR-29a	-0.33	Sites in UTR
capn8	ENSDARG00000055715	24h,72h,Brain,Ovary,Testis	1	0	1	0	dre-miR-29a	-0.33	Sites in UTR
PPP1R15A	ENSDARG00000069135	24h,72h,Adult,Brain,Ovary,Testis	1	0	1	0	dre-miR-29a	-0.33	Sites in UTR
OXGR1 (2 of 4)	ENSDARG00000033684	Adult,Testis	1	1	0	0	dre-miR-29a	-0.33	Sites in UTR
clock3	ENSDARG00000003631	24h,72h,Adult,Brain,Ovary,Testis	1	0	1	0	dre-miR-29a	-0.33	Sites in UTR
diexf	ENSDARG00000017696	72h,Adult,Brain	1	0	1	0	dre-miR-29a	-0.33	Sites in UTR
setd8b	ENSDARG00000076551	24h	2	0	2	0	dre-miR-29a	-0.33	Sites in UTR
tfr1a	ENSDARG00000058784	24h,72h,Adult,Brain,Ovary,Testis	1	0	1	0	dre-miR-29a	-0.33	Sites in UTR
si:ch73-308m11.1	ENSDARG00000039752	72h,Adult,Ovary,Testis	1	0	1	0	dre-miR-29a	-0.32	Sites in UTR
lasp1	ENSDARG00000057867	72h,Adult,Brain,Ovary	1	0	1	0	dre-miR-29a	-0.32	Sites in UTR
si:ch211-190p8.2	ENSDARG00000088276	72h,Adult	1	0	1	0	dre-miR-29a	-0.32	Sites in UTR
BTBD17 (2 of 2)	ENSDARG00000074018	72h,Adult,Brain,Testis	2	0	1	1	dre-miR-29a	-0.32	Sites in UTR
ugcg	ENSDARG00000058221	24h,72h,Adult,Brain,Ovary,Testis	1	0	1	0	dre-miR-29a	-0.32	Sites in UTR
BEND7	ENSDARG00000063186	Brain	1	0	1	0	dre-miR-29a	-0.32	Sites in UTR
CABZ01029902.1	ENSDARG00000074598	24h,Adult,Testis	1	0	1	0	dre-miR-29a	-0.32	Sites in UTR
aqp7	ENSDARG00000026787	24h,72h,Brain,Testis	1	1	0	0	dre-miR-29a	-0.32	Sites in UTR
sdc4	ENSDARG00000059906	24h,72h,Adult,Brain,Ovary,Testis	1	1	0	0	dre-miR-29a	-0.32	Sites in UTR
ywhabl	ENSDARG00000040287	24h,72h	1	0	1	0	dre-miR-29a	-0.32	Sites in UTR
gfod2	ENSDARG00000061145	24h,72h,Adult,Brain,Ovary,Testis	1	0	1	0	dre-miR-29a	-0.32	Sites in UTR
col5a1	ENSDARG00000012593	Testis	2	1	0	1	dre-miR-29a	-0.32	Sites in UTR
EFS	ENSDARG00000088835	24h,72h,Adult,Brain,Ovary,Testis	2	0	2	0	dre-miR-29a	-0.32	Sites in UTR
FNIP2	ENSDARG00000077648	24h,72h,Adult,Brain,Ovary,Testis	1	1	0	0	dre-miR-29a	-0.32	Sites in UTR
abcb8	ENSDARG00000056672	Brain,Ovary	1	0	1	0	dre-miR-29a	-0.32	Sites in UTR
fech	ENSDARG00000003462	24h,72h,Adult,Brain,Ovary,Testis	1	1	0	0	dre-miR-29a	-0.32	Sites in UTR
TMEM98	ENSDARG00000059743	24h,72h,Adult,Brain,Testis	1	0	1	0	dre-miR-29a	-0.32	Sites in UTR
crfb12	ENSDARG00000052413	24h,72h,Adult	2	0	0	2	dre-miR-29a	-0.32	Sites in UTR
per2	ENSDARG00000034503	24h,72h,Adult,Brain,Ovary,Testis	1	1	0	0	dre-miR-29a	-0.32	Sites in UTR
pnrc2	ENSDARG00000053291	24h,72h,Adult,Brain,Ovary,Testis	1	1	0	0	dre-miR-29a	-0.32	Sites in UTR
svopa	ENSDARG00000056833	72h,Brain,Testis	1	1	0	0	dre-miR-29a	-0.32	Sites in UTR
ube2l3a	ENSDARG00000019188	24h,72h,Adult,Brain,Testis	1	0	1	0	dre-miR-29a	-0.32	Sites in UTR
pcna	ENSDARG00000054155	24h	1	0	1	0	dre-miR-29a	-0.32	Sites in UTR
KCNA3 (2 of 2)	ENSDARG00000079491	24h,72h,Brain,Testis	1	1	0	0	dre-miR-29a	-0.32	Sites in UTR
slco2b1	ENSDARG00000054609	24h,72h,Adult,Brain,Ovary,Testis	1	0	1	0	dre-miR-29a	-0.32	Sites in UTR
casq1a	ENSDARG00000038716	72h,Adult	2	1	0	1	dre-miR-29a	-0.32	Sites in UTR
tdrd1	ENSDARG00000007465	24h,72h,Adult,Brain,Ovary,Testis	1	0	1	0	dre-miR-29a	-0.32	Sites in UTR
sorbs2b	ENSDARG00000061603	24h,72h,Adult,Brain,Testis	1	1	0	0	dre-miR-29a	-0.31	Sites in UTR
RAP2A (1 of 2)	ENSDARG00000040246	72h,Brain	1	0	1	0	dre-miR-29a	-0.31	Sites in UTR
EHD4	ENSDARG00000054302	24h,72h,Adult,Brain,Ovary,Testis	1	0	1	0	dre-miR-29a	-0.31	Sites in UTR
samd13	ENSDARG00000062977	24h,72h,Adult,Brain,Ovary,Testis	1	0	1	0	dre-miR-29a	-0.31	Sites in UTR
si:ch211-284e13.2	ENSDARG00000031336	72h,Brain,Testis	1	1	0	0	dre-miR-29a	-0.31	Sites in UTR
agxtb	ENSDARG00000018478	72h,Adult	1	0	1	0	dre-miR-29a	-0.31	Sites in UTR
gpn2	ENSDARG00000069820	Testis	1	0	1	0	dre-miR-29a	-0.31	Sites in UTR
UHRF1 (2 of 2)	ENSDARG00000009946	24h,72h,Adult,Brain,Ovary,Testis	1	1	0	0	dre-miR-29a	-0.31	Sites in UTR
FNIP1	ENSDARG00000076417	24h,72h,Adult,Brain,Ovary,Testis	1	1	0	0	dre-miR-29a	-0.31	Sites in UTR
PMFBP1	ENSDARG00000087389	24h,72h,Adult,Brain,Testis	1	1	0	0	dre-miR-29a	-0.31	Sites in UTR
uhrf1	ENSDARG00000091448	24h,72h,Adult,Brain,Ovary,Testis	1	1	0	0	dre-miR-29a	-0.31	Sites in UTR
tgfbr1a	ENSDARG00000017494	24h,72h,Adult,Brain,Testis	1	0	1	0	dre-miR-29a	-0.31	Sites in UTR
msgn1	ENSDARG00000070546	24h,72h,Adult,Brain,Ovary,Testis	1	0	1	0	dre-miR-29a	-0.31	Sites in UTR
pdik1l	ENSDARG00000056509	24h,72h,Adult,Brain,Ovary,Testis	1	1	0	0	dre-miR-29a	-0.31	Sites in UTR
ADAMTS16	ENSDARG00000074646	24h,72h,Brain,Testis	1	1	0	0	dre-miR-29a	-0.31	Sites in UTR
csrp1b	ENSDARG00000030980	72h,Adult,Brain,Ovary,Testis	1	0	1	0	dre-miR-29a	-0.31	Sites in UTR
ST6GALNAC5 (1 of 2)	ENSDARG00000039220	72h,Adult,Brain,Testis	1	0	1	0	dre-miR-29a	-0.31	Sites in UTR
shox2	ENSDARG00000075713	Brain	1	0	1	0	dre-miR-29a	-0.31	Sites in UTR
mtx1b	ENSDARG00000036109	24h,72h,Brain,Testis	1	0	1	0	dre-miR-29a	-0.31	Sites in UTR
FAIM2	ENSDARG00000039444	72h,Brain,Testis	1	0	1	0	dre-miR-29a	-0.31	Sites in UTR
bcl11aa	ENSDARG00000061352	72h,Brain,Testis	1	0	1	0	dre-miR-29a	-0.31	Sites in UTR
zgc:171639	ENSDARG00000060034	72h,Brain	3	0	2	1	dre-miR-29a	-0.31	Sites in UTR
socs5b	ENSDARG00000062745	24h,72h,Brain	2	0	1	1	dre-miR-29a	-0.31	Sites in UTR
RFX7 (2 of 2)	ENSDARG00000074522	24h,72h,Adult,Brain,Ovary,Testis	2	0	1	1	dre-miR-29a	-0.31	Sites in UTR
cth	ENSDARG00000074301	24h	1	0	1	0	dre-miR-29a	-0.31	Sites in UTR
zbtb1	ENSDARG00000023040	24h,72h,Adult,Brain,Ovary,Testis	2	0	2	0	dre-miR-29a	-0.31	Sites in UTR
rhbg	ENSDARG00000009018	72h,Brain	2	0	1	1	dre-miR-29a	-0.31	Sites in UTR
ranbp1	ENSDARG00000014817	24h,72h,Adult,Brain,Ovary,Testis	1	0	1	0	dre-miR-29a	-0.31	Sites in UTR
ft2	ENSDARG00000059055	Adult,Testis	1	0	1	0	dre-miR-29a	-0.31	Sites in UTR
slc37a4b	ENSDARG00000093531	Ovary,Testis	1	0	1	0	dre-miR-29a	-0.31	Sites in UTR
zc4h2	ENSDARG00000015314	Testis	1	1	0	0	dre-miR-29a	-0.31	Sites in UTR
slc2a8	ENSDARG00000020344	24h,72h,Adult,Brain,Ovary,Testis	1	1	0	0	dre-miR-29a	-0.31	Sites in UTR
ppox	ENSDARG00000025200	24h,72h,Adult,Brain,Testis	1	0	1	0	dre-miR-29a	-0.31	Sites in UTR
BX470254.2|TST	ENSDARG055172|093235	24h,72h,Adult,Brain,Ovary,Testis	1	0	1	0	dre-miR-29a	-0.31	Sites in UTR
C13H10orf54	ENSDARG00000068784	72h,Adult,Brain,Testis	2	0	2	0	dre-miR-29a	-0.30	Sites in UTR
CABZ01088330.1	ENSDARG00000087981	72h,Brain,Testis	1	1	0	0	dre-miR-29a	-0.30	Sites in UTR
C20H2orf84	ENSDARG00000042936	72h,Testis	1	0	1	0	dre-miR-29a	-0.30	Sites in UTR
SACS (1 of 2)	ENSDARG00000062627	24h,72h,Adult,Brain,Testis	1	0	1	0	dre-miR-29a	-0.30	Sites in UTR
AFF3	ENSDARG00000079575	24h,72h,Adult,Brain,Ovary,Testis	1	0	1	0	dre-miR-29a	-0.30	Sites in UTR
SACS (2 of 2)	ENSDARG00000091042	24h,72h,Adult,Brain,Testis	1	0	1	0	dre-miR-29a	-0.30	Sites in UTR
hbp1	ENSDARG00000028517	72h,Adult,Brain,Ovary,Testis	1	1	0	0	dre-miR-29a	-0.30	Sites in UTR
mxi1	ENSDARG00000040884	24h,72h,Adult,Brain,Ovary,Testis	1	1	0	0	dre-miR-29a	-0.30	Sites in UTR
MARCH9	ENSDARG00000055740	24h,72h,Adult,Brain,Ovary,Testis	1	0	1	0	dre-miR-29a	-0.30	Sites in UTR
MLH3	ENSDARG00000056334	24h,72h,Adult,Brain,Ovary,Testis	1	0	1	0	dre-miR-29a	-0.30	Sites in UTR
march2	ENSDARG00000061738	24h,72h,Adult,Brain,Ovary,Testis	1	0	1	0	dre-miR-29a	-0.30	Sites in UTR
FHOD3 (1 of 2)	ENSDARG00000061904	24h,72h,Adult,Brain,Ovary,Testis	2	1	1	0	dre-miR-29a	-0.30	Sites in UTR
SDC3	ENSDARG00000088962	24h,72h,Adult,Brain,Testis	2	1	1	0	dre-miR-29a	-0.30	Sites in UTR
cdc16	ENSDARG00000055470	Brain	2	0	2	0	dre-miR-29a	-0.30	Sites in UTR
tdg	ENSDARG00000013004	24h,72h,Adult,Brain,Ovary,Testis	1	0	1	0	dre-miR-29a	-0.30	Sites in UTR
MEX3A	ENSDARG00000076638	24h,72h,Brain	1	0	1	0	dre-miR-29a	-0.30	Sites in UTR
si:ch211-67e16.4	ENSDARG00000086317	Testis	1	0	1	0	dre-miR-29a	-0.30	Sites in UTR
cyp2aa12	ENSDARG00000091156	72h,Adult,Brain,Testis	1	0	1	0	dre-miR-29a	-0.30	Sites in UTR
csnk1da	ENSDARG00000008370	24h,72h,Adult,Brain,Ovary,Testis	1	1	0	0	dre-miR-29a	-0.30	Sites in UTR
CRY2 (1 of 2)	ENSDARG00000024049	72h	1	1	0	0	dre-miR-29a	-0.30	Sites in UTR
adcy6b	ENSDARG00000027797	Adult,Brain	1	1	0	0	dre-miR-29a	-0.30	Sites in UTR
slc1a8b	ENSDARG00000032465	Adult,Brain,Testis	1	0	1	0	dre-miR-29a	-0.30	Sites in UTR
foxo3a	ENSDARG00000023058	72h,Adult,Brain,Ovary,Testis	1	1	0	0	dre-miR-29a	-0.30	Sites in UTR
sparcl1	ENSDARG00000074989	24h,72h,Adult,Brain,Ovary,Testis	1	0	1	0	dre-miR-29a	-0.30	Sites in UTR
jag1a	ENSDARG00000030289	24h,72h,Brain,Ovary,Testis	2	0	2	0	dre-miR-29a	-0.30	Sites in UTR
LMLN	ENSDARG00000061265	24h,72h,Adult,Brain,Testis	2	0	1	1	dre-miR-29a	-0.30	Sites in UTR
mlst8	ENSDARG00000003167	24h,72h,Brain,Ovary,Testis	1	0	1	0	dre-miR-29a	-0.30	Sites in UTR
fbp2	ENSDARG00000012366	72h	1	0	1	0	dre-miR-29a	-0.30	Sites in UTR
lcn15	ENSDARG00000067851	24h,72h,Adult,Brain,Ovary,Testis	1	0	1	0	dre-miR-29a	-0.30	Sites in UTR
AHSG	ENSDARG00000069293	72h,Adult,Brain,Ovary,Testis	1	0	1	0	dre-miR-29a	-0.30	Sites in UTR
TMEM186	ENSDARG00000074264	24h,72h	1	0	1	0	dre-miR-29a	-0.30	Sites in UTR
hs3st3b1b	ENSDARG00000086645	24h,72h,Brain,Testis	1	0	1	0	dre-miR-29a	-0.30	Sites in UTR
irf6	ENSDARG00000043296	72h,Adult,Testis	1	0	1	0	dre-miR-29a	-0.30	Sites in UTR
FIBP (2 of 3)	ENSDARG00000025648	Brain,Ovary,Testis	1	0	1	0	dre-miR-29a	-0.30	Sites in UTR
TJP1 (1 of 2)	ENSDARG00000079374	24h,72h,Adult,Brain,Ovary,Testis	1	0	1	0	dre-miR-29a	-0.30	Sites in UTR
myt1la	ENSDARG00000008209	24h,72h,Adult,Brain,Testis	1	1	0	0	dre-miR-29a	-0.29	Sites in UTR
igf2b	ENSDARG00000033307	24h,72h,Adult,Brain,Ovary,Testis	1	1	0	0	dre-miR-29a	-0.29	Sites in UTR
ZNF646	ENSDARG00000075545	Adult	1	1	0	0	dre-miR-29a	-0.29	Sites in UTR
zgc:158564	ENSDARG00000052244	24h,72h,Adult,Brain,Ovary,Testis	1	1	0	0	dre-miR-29a	-0.29	Sites in UTR
sav1	ENSDARG00000006196	24h,72h,Adult,Brain,Ovary,Testis	1	0	1	0	dre-miR-29a	-0.29	Sites in UTR
nbas	ENSDARG00000008593	24h,72h,Adult,Brain,Ovary,Testis	1	0	1	0	dre-miR-29a	-0.29	Sites in UTR
dpysl5a	ENSDARG00000011141	24h,72h,Adult,Brain,Ovary,Testis	1	0	1	0	dre-miR-29a	-0.29	Sites in UTR
bag1	ENSDARG00000020895	24h,72h,Adult,Brain,Ovary,Testis	1	0	1	0	dre-miR-29a	-0.29	Sites in UTR
hps1	ENSDARG00000026170	24h,72h,Adult,Brain,Ovary,Testis	1	0	1	0	dre-miR-29a	-0.29	Sites in UTR
pygo2	ENSDARG00000036772	24h,72h,Brain,Testis	1	0	1	0	dre-miR-29a	-0.29	Sites in UTR
oprd1b	ENSDARG00000037159	Brain,Testis	1	0	1	0	dre-miR-29a	-0.29	Sites in UTR
dpysl5b	ENSDARG00000059311	24h,72h,Adult,Brain,Ovary,Testis	1	0	1	0	dre-miR-29a	-0.29	Sites in UTR
fstl1a	ENSDARG00000015559	72h,Testis	1	0	1	0	dre-miR-29a	-0.29	Sites in UTR
suv420h2	ENSDARG00000075461	72h	1	0	1	0	dre-miR-29a	-0.29	Sites in UTR
CABZ01030889.1	ENSDARG00000019157	72h,Adult	1	0	1	0	dre-miR-29a	-0.29	Sites in UTR
C7H17orf81	ENSDARG00000067918	24h,72h,Adult,Brain,Ovary,Testis	1	0	1	0	dre-miR-29a	-0.29	Sites in UTR
RIN3	ENSDARG00000077618	72h,Adult,Testis	1	0	1	0	dre-miR-29a	-0.29	Sites in UTR
si:dkey-78a14.5	ENSDARG00000036067	24h,72h,Adult,Brain,Ovary,Testis	1	1	0	0	dre-miR-29a	-0.29	Sites in UTR
ppl	ENSDARG00000037898	24h,72h,Adult,Brain,Ovary,Testis	1	0	1	0	dre-miR-29a	-0.29	Sites in UTR
LIG3	ENSDARG00000052553	24h,Testis	1	0	1	0	dre-miR-29a	-0.29	Sites in UTR
sdprb	ENSDARG00000071196	24h,72h,Adult,Brain,Ovary,Testis	2	0	2	0	dre-miR-29a	-0.29	Sites in UTR
bag5	ENSDARG00000017316	72h,Brain,Testis	1	1	0	0	dre-miR-29a	-0.29	Sites in UTR
zfp36l1b	ENSDARG00000021443	Ovary	1	1	0	0	dre-miR-29a	-0.29	Sites in UTR
si:ch211-51e12.7	ENSDARG00000045914	24h,72h,Adult,Brain,Testis	1	1	0	0	dre-miR-29a	-0.29	Sites in UTR
zglp1	ENSDARG00000067669	72h,Adult,Brain,Ovary,Testis	1	0	1	0	dre-miR-29a	-0.29	Sites in UTR
CR391995.1	ENSDARG00000077138	Brain	1	0	1	0	dre-miR-29a	-0.29	Sites in UTR
MYADML2	ENSDARG00000053953	24h,72h,Adult,Brain	1	0	1	0	dre-miR-29a	-0.29	Sites in UTR
R3HDM1	ENSDARG00000063141	24h	1	0	1	0	dre-miR-29a	-0.29	Sites in UTR
TMTC2 (1 of 2)	ENSDARG00000035273	24h,72h,Adult,Brain	2	1	1	0	dre-miR-29a	-0.29	Sites in UTR
AL929204.1	ENSDARG00000090973	24h	2	1	1	0	dre-miR-29a	-0.29	Sites in UTR
C5H9orf85	ENSDARG00000035570	24h,72h,Brain,Testis	2	1	0	1	dre-miR-29a	-0.29	Sites in UTR
tbr1a	ENSDARG00000076259	72h,Adult,Brain,Testis	2	0	2	0	dre-miR-29a	-0.29	Sites in UTR
smo	ENSDARG00000002952	72h,Brain,Ovary,Testis	2	0	1	1	dre-miR-29a	-0.29	Sites in UTR
CABZ01031627.1	ENSDARG00000004445	Brain,Testis	1	0	1	0	dre-miR-29a	-0.29	Sites in UTR
otpb	ENSDARG00000058379	72h	1	0	1	0	dre-miR-29a	-0.29	Sites in UTR
nt5dc2	ENSDARG00000059646	72h,Adult,Brain	1	0	1	0	dre-miR-29a	-0.29	Sites in UTR
usp42	ENSDARG00000077300	72h	1	0	1	0	dre-miR-29a	-0.29	Sites in UTR
ubtd1b	ENSDARG00000079623	24h,72h,Testis	1	0	1	0	dre-miR-29a	-0.29	Sites in UTR
lrch2	ENSDARG00000075580	72h,Testis	2	0	2	0	dre-miR-29a	-0.29	Sites in UTR
khdrbs1b	ENSDARG00000070475	Brain	1	1	0	0	dre-miR-29a	-0.29	Sites in UTR
aicda	ENSDARG00000015734	Brain,Ovary,Testis	1	0	1	0	dre-miR-29a	-0.29	Sites in UTR
hddc3	ENSDARG00000020473	24h,72h,Adult,Brain,Ovary,Testis	1	0	1	0	dre-miR-29a	-0.29	Sites in UTR
ripk4	ENSDARG00000043211	24h,72h,Adult,Brain,Ovary,Testis	1	0	1	0	dre-miR-29a	-0.29	Sites in UTR
hsd17b2	ENSDARG00000045553	72h,Testis	1	1	0	0	dre-miR-29a	-0.29	Sites in UTR
nqo1	ENSDARG00000010250	24h,72h,Adult,Brain,Ovary,Testis	1	0	1	0	dre-miR-29a	-0.29	Sites in UTR
NAIF1 (3 of 3)	ENSDARG00000040966	24h,72h,Adult,Brain,Ovary,Testis	1	0	1	0	dre-miR-29a	-0.29	Sites in UTR
si:dkey-7c22.3	ENSDARG00000062101	24h,72h,Brain,Testis	1	0	1	0	dre-miR-29a	-0.29	Sites in UTR
CLASP1 (1 of 2)	ENSDARG00000010280	24h,72h,Adult,Brain,Ovary,Testis	1	1	0	0	dre-miR-29a	-0.28	Sites in UTR
SLC22A2	ENSDARG00000030530	24h,72h,Adult,Brain,Testis	1	0	1	0	dre-miR-29a	-0.28	Sites in UTR
ADCK3 (2 of 2)	ENSDARG00000032426	24h,72h,Adult,Brain,Ovary,Testis	1	0	1	0	dre-miR-29a	-0.28	Sites in UTR
pnp4a	ENSDARG00000057575	24h,72h,Adult,Brain,Ovary,Testis	1	0	1	0	dre-miR-29a	-0.28	Sites in UTR
zgc:172090	ENSDARG00000075626	Adult,Brain,Testis	1	0	1	0	dre-miR-29a	-0.28	Sites in UTR
CT033841.1	ENSDARG00000028513	24h,72h,Adult,Brain,Ovary,Testis	5	2	1	2	dre-miR-29a	-0.28	Sites in UTR
polb	ENSDARG00000003749	24h,72h,Adult,Brain,Ovary,Testis	1	0	1	0	dre-miR-29a	-0.28	Sites in UTR
HTRA4	ENSDARG00000005943	72h,Adult,Brain,Ovary,Testis	1	0	1	0	dre-miR-29a	-0.28	Sites in UTR
si:dkey-81j5.3	ENSDARG00000078468	72h,Adult	1	0	1	0	dre-miR-29a	-0.28	Sites in UTR
fezf2	ENSDARG00000070677	72h,Brain,Ovary,Testis	1	0	1	0	dre-miR-29a	-0.28	Sites in UTR
cacng3	ENSDARG00000076401	Brain	1	0	1	0	dre-miR-29a	-0.28	Sites in UTR
eif2c3b	ENSDARG00000063079	24h,72h,Adult,Brain,Ovary,Testis	4	0	3	1	dre-miR-29a	-0.28	Sites in UTR
sfxn5b	ENSDARG00000026137	24h,72h,Adult,Brain,Ovary,Testis	1	0	1	0	dre-miR-29a	-0.28	Sites in UTR
uros	ENSDARG00000027491	72h	1	0	1	0	dre-miR-29a	-0.28	Sites in UTR
mmd	ENSDARG00000040387	24h,72h,Adult,Brain,Ovary,Testis	1	0	1	0	dre-miR-29a	-0.28	Sites in UTR
PPHLN1 (1 of 2)	ENSDARG00000088062	72h,Adult,Brain,Ovary,Testis	1	0	1	0	dre-miR-29a	-0.28	Sites in UTR
BX530066.1	ENSDARG00000088131	72h,Testis	1	0	1	0	dre-miR-29a	-0.28	Sites in UTR
cntnap5b	ENSDARG00000075189	24h,72h,Adult,Brain,Ovary,Testis	2	1	1	0	dre-miR-29a	-0.28	Sites in UTR
MIER3 (1 of 2)	ENSDARG00000021288	24h,72h,Adult,Brain,Ovary,Testis	2	0	2	0	dre-miR-29a	-0.28	Sites in UTR
ANK2 (1 of 2)	ENSDARG00000009026	24h,72h,Adult,Brain,Testis	1	0	1	0	dre-miR-29a	-0.28	Sites in UTR
slc35e3	ENSDARG00000045493	24h,72h,Adult,Brain,Ovary,Testis	1	0	1	0	dre-miR-29a	-0.28	Sites in UTR
prr11	ENSDARG00000087393	24h,72h,Adult,Brain,Ovary,Testis	1	0	1	0	dre-miR-29a	-0.28	Sites in UTR
si:ch73-30l9.1	ENSDARG00000095891	24h,72h,Adult,Brain,Ovary,Testis	1	0	1	0	dre-miR-29a	-0.28	Sites in UTR
rorab	ENSDARG00000001910	24h,72h,Adult,Brain,Ovary,Testis	1	1	0	0	dre-miR-29a	-0.28	Sites in UTR
rb1	ENSDARG00000006782	72h,Adult,Brain,Ovary	1	1	0	0	dre-miR-29a	-0.28	Sites in UTR
zgc:101859	ENSDARG00000014803	24h,72h,Adult,Brain,Testis	1	0	1	0	dre-miR-29a	-0.28	Sites in UTR
cav1	ENSDARG00000052004	24h,72h,Adult,Brain,Ovary,Testis	1	0	1	0	dre-miR-29a	-0.28	Sites in UTR
CU915738.1	ENSDARG00000060754	24h,72h,Adult,Ovary,Testis	1	0	1	0	dre-miR-29a	-0.28	Sites in UTR
serhl	ENSDARG00000032340	24h,72h,Adult,Brain,Ovary,Testis	1	0	1	0	dre-miR-29a	-0.28	Sites in UTR
bbs1	ENSDARG00000075169	24h,72h,Brain,Testis	1	0	1	0	dre-miR-29a	-0.28	Sites in UTR
loxl5b	ENSDARG00000076904	24h,72h,Adult,Brain,Ovary,Testis	1	0	1	0	dre-miR-29a	-0.28	Sites in UTR
zgc:113278	ENSDARG00000037813	24h,72h,Adult,Brain,Ovary,Testis	2	0	2	0	dre-miR-29a	-0.28	Sites in UTR
uck2b	ENSDARG00000022213	24h,72h,Adult,Brain,Ovary,Testis	1	0	1	0	dre-miR-29a	-0.28	Sites in UTR
SENP1	ENSDARG00000078574	72h	1	0	1	0	dre-miR-29a	-0.28	Sites in UTR
si:ch211-158d24.4	ENSDARG00000093048	24h,72h,Adult,Brain,Testis	1	0	1	0	dre-miR-29a	-0.28	Sites in UTR
nova1	ENSDARG00000020178	24h,72h,Adult,Brain,Ovary,Testis	1	1	0	0	dre-miR-29a	-0.28	Sites in UTR
itga11b	ENSDARG00000007950	24h,Adult,Brain,Testis	1	0	1	0	dre-miR-29a	-0.28	Sites in UTR
tnfrsf1a	ENSDARG00000018569	24h	1	0	1	0	dre-miR-29a	-0.28	Sites in UTR
C9H2orf47	ENSDARG00000069671	24h,72h,Adult,Brain,Ovary,Testis	1	0	1	0	dre-miR-29a	-0.28	Sites in UTR
tbc1d9	ENSDARG00000059900	24h,72h,Adult,Brain,Ovary,Testis	2	0	2	0	dre-miR-29a	-0.28	Sites in UTR
mmp14a	ENSDARG00000002235	24h,72h,Adult,Brain,Ovary,Testis	1	0	1	0	dre-miR-29a	-0.28	Sites in UTR
vax1	ENSDARG00000021916	24h,72h,Brain,Testis	1	0	1	0	dre-miR-29a	-0.28	Sites in UTR
traf6	ENSDARG00000028058	24h,72h,Adult,Brain,Testis	1	0	1	0	dre-miR-29a	-0.28	Sites in UTR
zgc:113055	ENSDARG00000069425	24h	1	0	1	0	dre-miR-29a	-0.28	Sites in UTR
fam83b	ENSDARG00000078309	24h,72h,Adult,Testis	2	0	2	0	dre-miR-29a	-0.28	Sites in UTR
si:dkey-29b11.3	ENSDARG00000087388	72h,Brain,Testis	1	1	0	0	dre-miR-29a	-0.28	Sites in UTR
zgc:103715	ENSDARG00000029381	24h,72h,Adult,Brain,Ovary,Testis	1	0	1	0	dre-miR-29a	-0.28	Sites in UTR
FMNL1 (2 of 2)	ENSDARG00000075519	72h,Brain,Testis	1	0	1	0	dre-miR-29a	-0.28	Sites in UTR
kidins220a	ENSDARG00000031240	72h,Brain,Ovary,Testis	2	0	2	0	dre-miR-29a	-0.27	Sites in UTR
spsb4a	ENSDARG00000016084	72h	2	0	0	2	dre-miR-29a	-0.27	Sites in UTR
chn2	ENSDARG00000011845	24h,72h,Adult,Brain,Ovary,Testis	1	0	1	0	dre-miR-29a	-0.27	Sites in UTR
NKIRAS2 (2 of 2)	ENSDARG00000052594	24h,72h,Adult,Brain,Ovary,Testis	1	0	1	0	dre-miR-29a	-0.27	Sites in UTR
rev3l	ENSDARG00000058801	24h,72h,Adult,Brain,Ovary,Testis	1	0	1	0	dre-miR-29a	-0.27	Sites in UTR
KDM4C	ENSDARG00000061504	24h,72h,Adult,Brain,Ovary,Testis	1	0	1	0	dre-miR-29a	-0.27	Sites in UTR
CD79B	ENSDARG00000088902	72h,Adult,Brain,Testis	1	0	1	0	dre-miR-29a	-0.27	Sites in UTR
nkiras2	ENSDARG00000089585	24h,72h,Adult,Brain,Ovary,Testis	1	0	1	0	dre-miR-29a	-0.27	Sites in UTR
trpv4	ENSDARG00000061941	24h,72h,Adult,Brain,Ovary,Testis	1	0	1	0	dre-miR-29a	-0.27	Sites in UTR
DPYD (4 of 5)	ENSDARG00000086853	24h,72h,Brain,Testis	1	0	1	0	dre-miR-29a	-0.27	Sites in UTR
pmaip1	ENSDARG00000089307	72h,Adult,Brain,Testis	1	0	1	0	dre-miR-29a	-0.27	Sites in UTR
pik3r1	ENSDARG00000038524	72h,Adult,Brain,Ovary,Testis	1	0	1	0	dre-miR-29a	-0.27	Sites in UTR
camsap2	ENSDARG00000062173	24h,72h,Adult,Brain,Ovary,Testis	1	0	1	0	dre-miR-29a	-0.27	Sites in UTR
CABZ01027552.1	ENSDARG00000086196	24h,72h,Adult,Testis	1	0	1	0	dre-miR-29a	-0.27	Sites in UTR
zgc:56095	ENSDARG00000018461	24h	1	0	1	0	dre-miR-29a	-0.27	Sites in UTR
plekhf2	ENSDARG00000021141	24h,72h,Adult,Brain,Ovary,Testis	1	0	1	0	dre-miR-29a	-0.27	Sites in UTR
mpp6a	ENSDARG00000056892	24h,72h,Adult,Brain,Ovary,Testis	1	0	1	0	dre-miR-29a	-0.27	Sites in UTR
nrp1a	ENSDARG00000071865	24h,72h,Adult,Brain,Testis	1	1	0	0	dre-miR-29a	-0.27	Sites in UTR
mbd3a	ENSDARG00000061774	24h,72h,Adult,Brain,Ovary,Testis	1	0	1	0	dre-miR-29a	-0.27	Sites in UTR
arhgef3l	ENSDARG00000037554	Adult,Brain,Ovary,Testis	1	0	1	0	dre-miR-29a	-0.27	Sites in UTR
syce2	ENSDARG00000058375	Testis	1	0	1	0	dre-miR-29a	-0.27	Sites in UTR
NPAS3	ENSDARG00000079182	72h,Brain,Testis	1	1	0	0	dre-miR-29a	-0.27	Sites in UTR
tgfb2	ENSDARG00000027087	24h,72h,Adult,Brain,Ovary,Testis	1	0	1	0	dre-miR-29a	-0.27	Sites in UTR
fam65a	ENSDARG00000062178	Brain,Ovary	1	0	1	0	dre-miR-29a	-0.27	Sites in UTR
zgc:113060	ENSDARG00000016056	24h,72h,Adult,Brain,Testis	1	1	0	0	dre-miR-29a	-0.27	Sites in UTR
si:ch73-111e15.1	ENSDARG00000008182	Testis	1	0	1	0	dre-miR-29a	-0.27	Sites in UTR
C13H9orf72	ENSDARG00000011837	24h,72h,Adult,Brain,Testis	1	0	1	0	dre-miR-29a	-0.27	Sites in UTR
KYNU (2 of 2)	ENSDARG00000028345	24h,72h,Adult,Testis	1	0	1	0	dre-miR-29a	-0.27	Sites in UTR
golgb1	ENSDARG00000061951	24h,72h,Adult,Brain,Ovary,Testis	1	0	1	0	dre-miR-29a	-0.27	Sites in UTR
SMARCAD1 (2 of 2)	ENSDARG00000073721	72h,Adult,Brain,Testis	1	0	1	0	dre-miR-29a	-0.27	Sites in UTR
gpr19	ENSDARG00000041125	24h,72h,Adult,Testis	1	1	0	0	dre-miR-29a	-0.27	Sites in UTR
si:ch211-222n4.10	ENSDARG00000057568	72h,Adult,Brain,Ovary,Testis	1	0	1	0	dre-miR-29a	-0.27	Sites in UTR
CU928013.2	ENSDARG00000089940	Adult,Brain,Testis	2	1	1	0	dre-miR-29a	-0.27	Sites in UTR
FAM126B (1 of 3)	ENSDARG00000088532	24h,72h,Adult,Brain,Ovary,Testis	2	0	2	0	dre-miR-29a	-0.27	Sites in UTR
PROZ (1 of 2)	ENSDARG00000037783	24h,72h,Adult,Brain,Ovary,Testis	1	1	0	0	dre-miR-29a	-0.27	Sites in UTR
BRD1 (2 of 2)	ENSDARG00000051798	72h,Brain,Testis	1	1	0	0	dre-miR-29a	-0.27	Sites in UTR
dhrs12	ENSDARG00000011770	Brain	1	0	1	0	dre-miR-29a	-0.27	Sites in UTR
CR388231.1	ENSDARG00000076443	72h,Adult,Brain,Testis	1	0	1	0	dre-miR-29a	-0.27	Sites in UTR
si:dkey-27n14.1	ENSDARG00000040816	24h,72h	1	1	0	0	dre-miR-29a	-0.26	Sites in UTR
tubgcp2	ENSDARG00000013079	24h,72h,Adult,Brain,Ovary,Testis	1	0	1	0	dre-miR-29a	-0.26	Sites in UTR
si:dkeyp-34c12.2	ENSDARG00000054858	24h,72h,Adult,Brain,Ovary,Testis	1	0	1	0	dre-miR-29a	-0.26	Sites in UTR
raly	ENSDARG00000059972	Adult,Brain	1	0	1	0	dre-miR-29a	-0.26	Sites in UTR
SMUG1	ENSDARG00000063611	24h,72h,Adult,Brain,Ovary,Testis	1	0	1	0	dre-miR-29a	-0.26	Sites in UTR
si:ch211-113e8.5	ENSDARG00000069707	Adult,Testis	1	0	1	0	dre-miR-29a	-0.26	Sites in UTR
GAL3ST4	ENSDARG00000079712	24h,72h,Adult,Brain,Testis	1	0	1	0	dre-miR-29a	-0.26	Sites in UTR
tnfrsf9a	ENSDARG00000060498	Brain,Testis	2	0	1	1	dre-miR-29a	-0.26	Sites in UTR
C1H16orf88	ENSDARG00000077721	24h,72h,Adult,Brain,Ovary,Testis	2	0	1	1	dre-miR-29a	-0.26	Sites in UTR
igfbp3	ENSDARG00000014859	24h,72h,Adult,Brain,Ovary,Testis	1	1	0	0	dre-miR-29a	-0.26	Sites in UTR
GDA	ENSDARG00000002986	Adult,Brain,Ovary,Testis	1	0	1	0	dre-miR-29a	-0.26	Sites in UTR
lsm14ab	ENSDARG00000011408	24h,72h,Adult,Brain,Ovary,Testis	1	0	1	0	dre-miR-29a	-0.26	Sites in UTR
si:ch211-212o1.2	ENSDARG00000011498	24h	1	0	1	0	dre-miR-29a	-0.26	Sites in UTR
anxa6	ENSDARG00000013335	24h,72h,Adult,Brain,Ovary,Testis	1	0	1	0	dre-miR-29a	-0.26	Sites in UTR
g6pca	ENSDARG00000031616	24h,72h,Adult,Ovary,Testis	1	0	1	0	dre-miR-29a	-0.26	Sites in UTR
rag1	ENSDARG00000052122	24h,72h,Adult,Brain,Ovary,Testis	1	0	1	0	dre-miR-29a	-0.26	Sites in UTR
ARHGAP35 (2 of 2)	ENSDARG00000060297	24h,72h,Adult,Brain,Testis	1	0	1	0	dre-miR-29a	-0.26	Sites in UTR
smyhc2	ENSDARG00000071433	24h,72h,Adult,Testis	1	0	1	0	dre-miR-29a	-0.26	Sites in UTR
fam176ba	ENSDARG00000077555	72h,Adult,Brain,Testis	1	0	1	0	dre-miR-29a	-0.26	Sites in UTR
C6H7orf57	ENSDARG00000090872	24h,72h,Adult,Brain,Ovary,Testis	1	0	1	0	dre-miR-29a	-0.26	Sites in UTR
uck2a	ENSDARG00000006074	72h,Adult,Brain,Ovary,Testis	1	0	1	0	dre-miR-29a	-0.26	Sites in UTR
acot9.1	ENSDARG00000058352	Adult	1	0	1	0	dre-miR-29a	-0.26	Sites in UTR
npffr2.2	ENSDARG00000060702	72h,Adult,Ovary	1	0	1	0	dre-miR-29a	-0.26	Sites in UTR
PARM1	ENSDARG00000090996	72h,Adult,Brain,Testis	1	0	1	0	dre-miR-29a	-0.26	Sites in UTR
NANP	ENSDARG00000075143	Brain,Testis	1	0	0	1	dre-miR-29a	-0.26	Sites in UTR
tmpoa	ENSDARG00000007315	24h,72h,Brain,Testis	1	0	1	0	dre-miR-29a	-0.26	Sites in UTR
abhd3	ENSDARG00000018809	72h,Adult,Brain,Ovary,Testis	1	0	1	0	dre-miR-29a	-0.26	Sites in UTR
MAST1 (1 of 2)	ENSDARG00000027497	72h,Brain	1	0	1	0	dre-miR-29a	-0.26	Sites in UTR
ARSJ	ENSDARG00000077590	24h,72h,Adult,Brain,Testis	1	0	1	0	dre-miR-29a	-0.26	Sites in UTR
mast4	ENSDARG00000078270	24h,72h,Adult,Brain,Ovary,Testis	1	1	0	0	dre-miR-29a	-0.26	Sites in UTR
tmod4	ENSDARG00000020890	Brain,Testis	1	0	1	0	dre-miR-29a	-0.26	Sites in UTR
WAPAL (2 of 2)	ENSDARG00000044144	24h,72h,Adult,Brain,Ovary,Testis	1	0	1	0	dre-miR-29a	-0.26	Sites in UTR
commd3	ENSDARG00000045402	24h,72h,Adult,Brain,Ovary,Testis	1	0	1	0	dre-miR-29a	-0.26	Sites in UTR
DALRD3	ENSDARG00000068602	24h,72h,Adult,Brain,Ovary,Testis	1	0	1	0	dre-miR-29a	-0.26	Sites in UTR
fam132a	ENSDARG00000070681	72h,Adult	1	0	1	0	dre-miR-29a	-0.26	Sites in UTR
UBA6	ENSDARG00000080019	24h,72h,Adult,Brain,Ovary,Testis	2	0	0	2	dre-miR-29a	-0.26	Sites in UTR
setx	ENSDARG00000022996	24h,72h,Adult,Brain,Ovary,Testis	1	0	1	0	dre-miR-29a	-0.26	Sites in UTR
ADAMTSL3	ENSDARG00000027903	24h,72h,Adult,Brain,Testis	1	0	1	0	dre-miR-29a	-0.26	Sites in UTR
rassf2	ENSDARG00000029865	24h,72h,Adult,Brain,Ovary,Testis	1	0	1	0	dre-miR-29a	-0.26	Sites in UTR
her15.1	ENSDARG00000054562	24h,72h,Brain	1	0	1	0	dre-miR-29a	-0.26	Sites in UTR
rbm38	ENSDARG00000058818	72h	1	0	1	0	dre-miR-29a	-0.26	Sites in UTR
si:ch211-215p11.1	ENSDARG00000067703	Adult,Brain,Testis	1	0	1	0	dre-miR-29a	-0.26	Sites in UTR
celsr1a	ENSDARG00000069185	24h,72h,Adult,Brain,Ovary,Testis	1	0	1	0	dre-miR-29a	-0.26	Sites in UTR
C9orf172 (1 of 2)	ENSDARG00000076268	72h,Brain,Testis	1	0	1	0	dre-miR-29a	-0.26	Sites in UTR
slc27a4	ENSDARG00000017047	Brain,Testis	2	1	1	0	dre-miR-29a	-0.26	Sites in UTR
si:ch211-106n13.3	ENSDARG00000052633	72h,Adult,Testis	1	0	1	0	dre-miR-29a	-0.26	Sites in UTR
UBAC1	ENSDARG00000059722	24h,72h,Adult,Brain,Ovary,Testis	1	0	1	0	dre-miR-29a	-0.26	Sites in UTR
ZNF385D	ENSDARG00000086162	Brain,Ovary,Testis	1	0	1	0	dre-miR-29a	-0.26	Sites in UTR
cyp2j20	ENSDARG00000094057	Testis	1	0	1	0	dre-miR-29a	-0.26	Sites in UTR
ISCU (2 of 2)	ENSDARG00000026582	72h	1	0	1	0	dre-miR-29a	-0.26	Sites in UTR
hoxc12b	ENSDARG00000046043	24h,72h,Adult,Ovary,Testis	1	0	1	0	dre-miR-29a	-0.26	Sites in UTR
PPIP5K1 (1 of 2)	ENSDARG00000076143	24h,72h,Adult,Brain,Ovary,Testis	1	0	1	0	dre-miR-29a	-0.26	Sites in UTR
SHISA2	ENSDARG00000088232	24h,72h,Adult,Brain,Ovary,Testis	1	0	1	0	dre-miR-29a	-0.26	Sites in UTR
mapk8b	ENSDARG00000009870	24h,72h,Adult,Brain,Ovary,Testis	1	0	1	0	dre-miR-29a	-0.25	Sites in UTR
pdcb	ENSDARG00000017634	72h,Brain	1	0	1	0	dre-miR-29a	-0.25	Sites in UTR
C3H17orf103	ENSDARG00000038281	24h,72h,Brain,Testis	1	0	1	0	dre-miR-29a	-0.25	Sites in UTR
zbtb25	ENSDARG00000042383	72h,Brain,Testis	1	0	1	0	dre-miR-29a	-0.25	Sites in UTR
cyp4v8	ENSDARG00000062132	72h,Adult,Brain,Ovary,Testis	1	0	1	0	dre-miR-29a	-0.25	Sites in UTR
tnc	ENSDARG00000021948	24h,72h,Adult,Brain,Testis	1	0	1	0	dre-miR-29a	-0.25	Sites in UTR
bmp15	ENSDARG00000037491	Adult,Ovary,Testis	1	0	1	0	dre-miR-29a	-0.25	Sites in UTR
loxl2a	ENSDARG00000044010	24h,72h,Adult,Brain,Ovary,Testis	1	0	1	0	dre-miR-29a	-0.25	Sites in UTR
zp2l1	ENSDARG00000055415	72h	1	0	1	0	dre-miR-29a	-0.25	Sites in UTR
C8H22orf39	ENSDARG00000092360	72h,Brain,Testis	1	0	1	0	dre-miR-29a	-0.25	Sites in UTR
trim35-23	ENSDARG00000052276	Adult	1	0	0	1	dre-miR-29a	-0.25	Sites in UTR
rfx5	ENSDARG00000063258	24h,72h,Adult,Brain,Testis	3	0	3	0	dre-miR-29a	-0.25	Sites in UTR
FLNB (3 of 4)	ENSDARG00000092281	72h,Testis	2	0	2	0	dre-miR-29a	-0.25	Sites in UTR
dicer1	ENSDARG00000001129	24h,72h,Adult,Brain,Ovary,Testis	1	1	0	0	dre-miR-29a	-0.25	Sites in UTR
nadkd1	ENSDARG00000007181	72h,Adult,Brain,Testis	1	0	1	0	dre-miR-29a	-0.25	Sites in UTR
MMP15 (1 of 2)	ENSDARG00000013072	24h,72h,Adult,Testis	1	0	1	0	dre-miR-29a	-0.25	Sites in UTR
acot8	ENSDARG00000014138	24h,72h,Adult,Brain,Ovary,Testis	1	0	1	0	dre-miR-29a	-0.25	Sites in UTR
FNDC5 (1 of 2)	ENSDARG00000035895	24h,Adult,Brain,Ovary,Testis	1	0	1	0	dre-miR-29a	-0.25	Sites in UTR
CABZ01025393.1	ENSDARG00000044600	24h,72h,Adult,Brain,Testis	1	0	1	0	dre-miR-29a	-0.25	Sites in UTR
pax9	ENSDARG00000053829	24h,72h,Adult,Brain,Ovary,Testis	1	0	1	0	dre-miR-29a	-0.25	Sites in UTR
pfkfb4	ENSDARG00000055540	24h,72h,Adult,Brain,Ovary,Testis	1	0	1	0	dre-miR-29a	-0.25	Sites in UTR
atxn1b	ENSDARG00000060862	72h,Adult,Brain,Testis	1	0	1	0	dre-miR-29a	-0.25	Sites in UTR
C8H1orf174	ENSDARG00000069009	24h,72h,Adult,Brain,Ovary,Testis	1	0	1	0	dre-miR-29a	-0.25	Sites in UTR
CD58 (2 of 2)	ENSDARG00000093308	72h,Adult,Testis	1	0	1	0	dre-miR-29a	-0.25	Sites in UTR
nitr2b	ENSDARG00000000460	Adult,Brain	1	0	1	0	dre-miR-29a	-0.25	Sites in UTR
ptcd2	ENSDARG00000035391	Testis	1	0	1	0	dre-miR-29a	-0.25	Sites in UTR
rab1bb	ENSDARG00000056479	24h,72h,Adult,Brain,Ovary,Testis	1	0	1	0	dre-miR-29a	-0.25	Sites in UTR
DRD1 (1 of 2)	ENSDARG00000071640	72h,Brain,Testis	1	0	1	0	dre-miR-29a	-0.25	Sites in UTR
si:ch211-269e2.1	ENSDARG00000074225	72h,Adult,Brain,Testis	1	0	1	0	dre-miR-29a	-0.25	Sites in UTR
PIGG	ENSDARG00000038270	72h	1	0	1	0	dre-miR-29a	-0.25	Sites in UTR
ildr1b	ENSDARG00000040910	24h,72h,Adult,Brain,Ovary,Testis	1	0	1	0	dre-miR-29a	-0.25	Sites in UTR
tph2	ENSDARG00000057239	24h,72h,Adult,Brain,Ovary,Testis	1	0	1	0	dre-miR-29a	-0.25	Sites in UTR
dpysl4	ENSDARG00000057316	24h,72h,Adult,Brain,Testis	1	0	1	0	dre-miR-29a	-0.25	Sites in UTR
mepce	ENSDARG00000059461	72h,Ovary	1	0	1	0	dre-miR-29a	-0.25	Sites in UTR
lepr	ENSDARG00000070961	24h,72h,Adult,Brain,Ovary,Testis	1	0	1	0	dre-miR-29a	-0.25	Sites in UTR
col8a1a	ENSDARG00000077403	72h	1	0	1	0	dre-miR-29a	-0.25	Sites in UTR
EGFR (2 of 3)	ENSDARG00000088866	72h,Adult,Testis	1	0	1	0	dre-miR-29a	-0.25	Sites in UTR
BX005375.3	ENSDARG00000091287	72h,Adult,Brain,Testis	1	0	1	0	dre-miR-29a	-0.25	Sites in UTR
camk1gb	ENSDARG00000008788	24h,72h,Adult,Brain,Ovary,Testis	1	1	0	0	dre-miR-29a	-0.25	Sites in UTR
BX855610.1	ENSDARG00000069661	24h,72h,Brain,Testis	1	1	0	0	dre-miR-29a	-0.25	Sites in UTR
hapln2	ENSDARG00000003903	Adult,Brain,Testis	1	0	1	0	dre-miR-29a	-0.25	Sites in UTR
chp2	ENSDARG00000025788	24h,72h,Adult,Brain,Ovary,Testis	1	0	1	0	dre-miR-29a	-0.25	Sites in UTR
rbm19	ENSDARG00000042590	24h,72h,Adult,Brain,Ovary,Testis	1	0	1	0	dre-miR-29a	-0.25	Sites in UTR
zgc:171775	ENSDARG00000058381	24h,72h,Adult,Brain,Ovary,Testis	1	0	1	0	dre-miR-29a	-0.25	Sites in UTR
LOXL2 (3 of 3)	ENSDARG00000091492	24h,72h,Adult,Brain,Ovary,Testis	1	0	1	0	dre-miR-29a	-0.25	Sites in UTR
CU928126.3	ENSDARG00000091702	24h,72h,Brain,Testis	1	0	1	0	dre-miR-29a	-0.25	Sites in UTR
TRIM67	ENSDARG00000002226	72h,Testis	3	0	3	0	dre-miR-29a	-0.25	Sites in UTR
stx1b	ENSDARG00000000503	24h,72h,Adult,Brain,Testis	2	1	1	0	dre-miR-29a	-0.25	Sites in UTR
ANTXR1 (2 of 2)	ENSDARG00000074075	Testis	2	0	2	0	dre-miR-29a	-0.25	Sites in UTR
efna1b	ENSDARG00000018787	24h,72h,Adult,Brain,Testis	1	0	1	0	dre-miR-29a	-0.25	Sites in UTR
afmid	ENSDARG00000030548	72h,Adult,Brain,Ovary,Testis	1	0	1	0	dre-miR-29a	-0.25	Sites in UTR
h2afvl	ENSDARG00000042502	24h,72h,Adult,Brain,Ovary,Testis	1	0	1	0	dre-miR-29a	-0.25	Sites in UTR
cryaba	ENSDARG00000042621	Adult	1	0	1	0	dre-miR-29a	-0.25	Sites in UTR
zgc:110789	ENSDARG00000052497	72h,Adult,Brain,Ovary,Testis	1	0	1	0	dre-miR-29a	-0.25	Sites in UTR
fscn1	ENSDARG00000059680	24h,72h,Adult,Brain,Ovary,Testis	1	0	1	0	dre-miR-29a	-0.25	Sites in UTR
C24H17orf96	ENSDARG00000077318	72h	1	0	1	0	dre-miR-29a	-0.25	Sites in UTR
AFMID (2 of 2)	ENSDARG00000086180	72h,Adult,Brain,Ovary,Testis	1	0	1	0	dre-miR-29a	-0.25	Sites in UTR
zfand2a	ENSDARG00000003283	72h	1	0	1	0	dre-miR-29a	-0.25	Sites in UTR
htr1bd	ENSDARG00000054124	Brain,Testis	1	0	1	0	dre-miR-29a	-0.25	Sites in UTR
PARP6 (3 of 4)	ENSDARG00000092276	72h,Adult,Brain,Testis	1	0	1	0	dre-miR-29a	-0.25	Sites in UTR
pex10	ENSDARG00000041511	Brain,Ovary,Testis	1	1	0	0	dre-miR-29a	-0.25	Sites in UTR
zgc:55512	ENSDARG00000003017	24h,72h,Adult,Brain,Ovary,Testis	1	0	1	0	dre-miR-29a	-0.25	Sites in UTR
mettl8	ENSDARG00000017359	72h,Brain,Testis	1	0	1	0	dre-miR-29a	-0.25	Sites in UTR
tcf19l	ENSDARG00000040036	24h,72h,Adult,Brain,Ovary,Testis	1	0	1	0	dre-miR-29a	-0.25	Sites in UTR
TXNDC15	ENSDARG00000043249	24h	1	0	1	0	dre-miR-29a	-0.25	Sites in UTR
FNDC4 (1 of 2)	ENSDARG00000043396	72h,Adult,Brain,Ovary,Testis	1	0	1	0	dre-miR-29a	-0.25	Sites in UTR
gstp2	ENSDARG00000057338	24h,72h,Adult,Brain,Ovary,Testis	1	0	1	0	dre-miR-29a	-0.25	Sites in UTR
bsx	ENSDARG00000068976	72h	1	0	1	0	dre-miR-29a	-0.25	Sites in UTR
POLH	ENSDARG00000070231	Adult,Brain,Testis	1	0	1	0	dre-miR-29a	-0.25	Sites in UTR
ZNF672	ENSDARG00000078164	24h,72h,Brain,Testis	1	0	1	0	dre-miR-29a	-0.25	Sites in UTR
prkri	ENSDARG00000017874	24h,72h,Adult,Brain,Ovary,Testis	1	0	1	0	dre-miR-29a	-0.24	Sites in UTR
TXNDC16	ENSDARG00000032256	24h,72h,Adult,Brain,Testis	1	0	1	0	dre-miR-29a	-0.24	Sites in UTR
tmem174	ENSDARG00000035388	Adult,Testis	1	0	1	0	dre-miR-29a	-0.24	Sites in UTR
CR457441.3	ENSDARG00000088274	72h,Brain,Testis	1	0	1	0	dre-miR-29a	-0.24	Sites in UTR
wdr26b	ENSDARG00000006812	24h,72h,Adult,Brain,Ovary,Testis	1	1	0	0	dre-miR-29a	-0.24	Sites in UTR
casp6l1|casp6	ENSDARG025608|093405	24h,72h,Adult,Brain,Ovary,Testis	1	1	0	0	dre-miR-29a	-0.24	Sites in UTR
fbxo32	ENSDARG00000040277	24h,72h,Adult,Brain,Testis	1	0	1	0	dre-miR-29a	-0.24	Sites in UTR
EPHA5	ENSDARG00000058284	24h,72h,Adult,Brain,Testis	1	0	1	0	dre-miR-29a	-0.24	Sites in UTR
zgc:158403	ENSDARG00000062757	24h,Brain	1	0	1	0	dre-miR-29a	-0.24	Sites in UTR
snrk	ENSDARG00000070832	24h,72h,Adult,Brain,Ovary,Testis	1	0	1	0	dre-miR-29a	-0.24	Sites in UTR
C15orf57	ENSDARG00000073962	24h,72h,Adult,Brain,Ovary,Testis	1	0	1	0	dre-miR-29a	-0.24	Sites in UTR
znf827	ENSDARG00000076171	24h,72h,Adult,Brain,Ovary,Testis	2	0	2	0	dre-miR-29a	-0.24	Sites in UTR
slc2a6	ENSDARG00000058731	24h,72h,Adult,Brain,Ovary,Testis	1	0	1	0	dre-miR-29a	-0.24	Sites in UTR
usp40	ENSDARG00000071197	72h,Brain	1	0	1	0	dre-miR-29a	-0.24	Sites in UTR
maml3	ENSDARG00000079552	24h,72h,Brain,Ovary,Testis	1	0	1	0	dre-miR-29a	-0.24	Sites in UTR
PTP4A2 (2 of 2)	ENSDARG00000087443	72h,Brain	1	0	1	0	dre-miR-29a	-0.24	Sites in UTR
sorbs2a	ENSDARG00000003046	72h,Brain	1	0	1	0	dre-miR-29a	-0.24	Sites in UTR
ITPKB	ENSDARG00000010059	24h,72h,Adult,Brain,Ovary,Testis	1	0	1	0	dre-miR-29a	-0.24	Sites in UTR
STAG2 (2 of 2)	ENSDARG00000011783	72h,Adult,Brain	1	0	1	0	dre-miR-29a	-0.24	Sites in UTR
kcnf1b	ENSDARG00000027285	72h,Adult,Brain,Testis	1	0	1	0	dre-miR-29a	-0.24	Sites in UTR
tgfb1a	ENSDARG00000041502	24h,72h,Adult,Brain,Ovary,Testis	1	0	1	0	dre-miR-29a	-0.24	Sites in UTR
dpf2l	ENSDARG00000037291	24h,72h,Adult	1	0	1	0	dre-miR-29a	-0.24	Sites in UTR
got2a	ENSDARG00000041068	24h,72h,Adult,Brain,Ovary,Testis	1	0	1	0	dre-miR-29a	-0.24	Sites in UTR
srgap2b	ENSDARG00000045789	24h,72h,Adult,Brain,Ovary,Testis	1	0	1	0	dre-miR-29a	-0.24	Sites in UTR
ROCK1	ENSDARG00000058993	24h,72h,Adult,Brain,Ovary,Testis	1	0	1	0	dre-miR-29a	-0.24	Sites in UTR
L2HGDH	ENSDARG00000060500	24h,72h,Adult,Brain,Ovary,Testis	1	0	1	0	dre-miR-29a	-0.24	Sites in UTR
lrrc34	ENSDARG00000062235	72h,Testis	1	0	1	0	dre-miR-29a	-0.24	Sites in UTR
DBNDD2	ENSDARG00000074904	24h,72h,Adult,Brain,Ovary,Testis	1	0	1	0	dre-miR-29a	-0.24	Sites in UTR
vwa2	ENSDARG00000075441	72h	1	0	1	0	dre-miR-29a	-0.24	Sites in UTR
si:ch73-52f15.6	ENSDARG00000090629	Adult,Brain,Testis	1	0	1	0	dre-miR-29a	-0.24	Sites in UTR
UNC93A	ENSDARG00000041554	24h,72h,Adult	1	0	1	0	dre-miR-29a	-0.24	Sites in UTR
PARD3B (2 of 2)	ENSDARG00000067785	72h,Ovary,Testis	1	0	1	0	dre-miR-29a	-0.24	Sites in UTR
si:ch211-102c2.8	ENSDARG00000093823	24h,72h,Brain,Testis	1	0	1	0	dre-miR-29a	-0.24	Sites in UTR
arntl1b	ENSDARG00000035732	24h,72h,Adult,Brain,Ovary,Testis	1	0	1	0	dre-miR-29a	-0.24	Sites in UTR
znf609	ENSDARG00000043246	24h,72h,Adult,Brain,Ovary,Testis	1	0	1	0	dre-miR-29a	-0.24	Sites in UTR
srpk1b	ENSDARG00000031560	24h,72h,Adult,Brain,Ovary,Testis	1	1	0	0	dre-miR-29a	-0.24	Sites in UTR
gh1	ENSDARG00000038185	72h,Adult,Brain,Ovary,Testis	1	0	1	0	dre-miR-29a	-0.24	Sites in UTR
zgc:194209	ENSDARG00000039356	24h,72h,Adult,Brain,Ovary,Testis	1	0	1	0	dre-miR-29a	-0.24	Sites in UTR
ttc13	ENSDARG00000063242	24h,72h,Adult,Brain,Ovary,Testis	1	0	1	0	dre-miR-29a	-0.24	Sites in UTR
CR478288.1	ENSDARG00000087736	24h,72h,Adult,Brain,Ovary,Testis	1	0	1	0	dre-miR-29a	-0.24	Sites in UTR
zgc:77439	ENSDARG00000039211	24h,Adult,Testis	1	0	0	1	dre-miR-29a	-0.24	Sites in UTR
sh3gl1b	ENSDARG00000002642	24h,72h,Adult,Brain,Testis	1	1	0	0	dre-miR-29a	-0.24	Sites in UTR
sh3glb1	ENSDARG00000010956	24h,72h	1	0	1	0	dre-miR-29a	-0.24	Sites in UTR
stard10	ENSDARG00000031929	24h,72h,Adult,Brain,Ovary,Testis	1	0	1	0	dre-miR-29a	-0.24	Sites in UTR
GNB4	ENSDARG00000034480	24h,72h,Adult,Brain,Ovary,Testis	1	0	1	0	dre-miR-29a	-0.24	Sites in UTR
heatr3	ENSDARG00000036076	Brain	1	0	1	0	dre-miR-29a	-0.24	Sites in UTR
hic1	ENSDARG00000055493	24h,72h,Adult,Brain,Ovary,Testis	1	0	1	0	dre-miR-29a	-0.24	Sites in UTR
zmynd11	ENSDARG00000057249	72h,Adult,Brain,Ovary,Testis	1	0	1	0	dre-miR-29a	-0.24	Sites in UTR
blvrb|zgc:113340	ENSDARG042310|093142	24h,72h,Adult,Brain,Ovary,Testis	1	0	1	0	dre-miR-29a	-0.24	Sites in UTR
si:ch211-53f16.1|si:ch73-313l22.2	ENSDARG079326|094868	72h,Adult,Brain,Testis	2	0	2	0	dre-miR-29a	-0.24	Sites in UTR
sepx1a	ENSDARG00000025436	24h,72h,Adult,Brain,Testis	1	0	1	0	dre-miR-29a	-0.24	Sites in UTR
dync1i2b	ENSDARG00000063383	72h,Testis	1	0	1	0	dre-miR-29a	-0.24	Sites in UTR
CABZ01038313.1	ENSDARG00000089554	72h,Brain,Testis	1	0	1	0	dre-miR-29a	-0.24	Sites in UTR
FNDC1	ENSDARG00000002847	72h,Adult,Brain,Ovary,Testis	1	0	0	1	dre-miR-29a	-0.24	Sites in UTR
ESPL1	ENSDARG00000075354	24h,72h,Adult,Brain,Ovary,Testis	1	0	0	1	dre-miR-29a	-0.24	Sites in UTR
slc40a1	ENSDARG00000000241	24h,72h,Adult,Brain,Ovary,Testis	1	1	0	0	dre-miR-29a	-0.23	Sites in UTR
fam91a1	ENSDARG00000003320	24h,72h,Adult,Brain,Ovary,Testis	1	0	1	0	dre-miR-29a	-0.23	Sites in UTR
gstp1	ENSDARG00000005039	24h,72h,Adult,Brain,Ovary,Testis	1	0	1	0	dre-miR-29a	-0.23	Sites in UTR
rims2b	ENSDARG00000035994	72h,Adult,Brain,Ovary,Testis	1	0	1	0	dre-miR-29a	-0.23	Sites in UTR
hmgn3	ENSDARG00000036754	24h,72h,Adult,Brain,Ovary,Testis	1	0	1	0	dre-miR-29a	-0.23	Sites in UTR
dusp11	ENSDARG00000038156	24h,72h,Adult,Brain,Ovary,Testis	1	0	1	0	dre-miR-29a	-0.23	Sites in UTR
AGPHD1 (1 of 2)	ENSDARG00000074341	72h,Adult,Brain	1	0	1	0	dre-miR-29a	-0.23	Sites in UTR
als2b	ENSDARG00000076924	24h,72h,Adult,Brain,Ovary,Testis	1	0	1	0	dre-miR-29a	-0.23	Sites in UTR
dbx2	ENSDARG00000039510	24h,72h,Adult,Brain,Testis	1	0	0	1	dre-miR-29a	-0.23	Sites in UTR
ccng2	ENSDARG00000017602	72h,Brain,Ovary,Testis	1	0	1	0	dre-miR-29a	-0.23	Sites in UTR
phkg2	ENSDARG00000054208	24h,72h,Adult,Brain,Ovary,Testis	1	0	1	0	dre-miR-29a	-0.23	Sites in UTR
CABZ01055343.4	ENSDARG00000089208	72h,Adult,Brain	1	1	0	0	dre-miR-29a	-0.23	Sites in UTR
zgc:66479	ENSDARG00000008732	24h,72h,Adult,Brain,Ovary	1	0	1	0	dre-miR-29a	-0.23	Sites in UTR
snx5	ENSDARG00000020442	24h,72h,Adult,Brain,Ovary,Testis	1	0	1	0	dre-miR-29a	-0.23	Sites in UTR
mrrf	ENSDARG00000034174	24h,72h,Adult,Brain,Testis	1	0	1	0	dre-miR-29a	-0.23	Sites in UTR
HNRNPUL2	ENSDARG00000056830	24h,72h,Adult,Brain,Testis	1	0	1	0	dre-miR-29a	-0.23	Sites in UTR
rab9b	ENSDARG00000062576	24h,72h,Adult,Brain,Ovary,Testis	1	0	1	0	dre-miR-29a	-0.23	Sites in UTR
myo10l1	ENSDARG00000074723	72h	1	0	1	0	dre-miR-29a	-0.23	Sites in UTR
CHST3 (2 of 2)	ENSDARG00000061070	24h,72h,Adult,Brain,Testis	2	0	1	1	dre-miR-29a	-0.23	Sites in UTR
SCML2	ENSDARG00000012949	Brain,Testis	1	0	1	0	dre-miR-29a	-0.23	Sites in UTR
si:dkey-126g1.9	ENSDARG00000093702	24h,72h,Adult,Brain,Testis	1	0	1	0	dre-miR-29a	-0.23	Sites in UTR
rpe	ENSDARG00000005251	72h	1	0	1	0	dre-miR-29a	-0.23	Sites in UTR
ehmt1b	ENSDARG00000026634	72h,Brain,Ovary,Testis	1	0	1	0	dre-miR-29a	-0.23	Sites in UTR
gatad1	ENSDARG00000027612	72h,Brain,Testis	1	0	1	0	dre-miR-29a	-0.23	Sites in UTR
cpped1	ENSDARG00000031968	24h,72h,Adult,Brain,Ovary,Testis	1	0	1	0	dre-miR-29a	-0.23	Sites in UTR
ANGPTL4	ENSDARG00000035859	Testis	1	0	1	0	dre-miR-29a	-0.23	Sites in UTR
CR790377.1	ENSDARG00000040430	24h,72h,Adult,Brain,Ovary,Testis	1	0	1	0	dre-miR-29a	-0.23	Sites in UTR
calua	ENSDARG00000045676	24h,72h,Adult,Brain,Ovary,Testis	1	0	1	0	dre-miR-29a	-0.23	Sites in UTR
PTGER3	ENSDARG00000055781	72h,Adult,Brain,Testis	1	0	1	0	dre-miR-29a	-0.23	Sites in UTR
C1QTNF1 (2 of 2)	ENSDARG00000088878	72h,Adult,Brain,Testis	1	0	1	0	dre-miR-29a	-0.23	Sites in UTR
RNF20	ENSDARG00000016664	24h,72h,Adult,Brain,Ovary,Testis	1	0	1	0	dre-miR-29a	-0.23	Sites in UTR
stk38l	ENSDARG00000045482	24h,72h,Adult,Brain,Ovary,Testis	1	0	1	0	dre-miR-29a	-0.23	Sites in UTR
C5H2orf68	ENSDARG00000059459	Ovary	1	0	1	0	dre-miR-29a	-0.23	Sites in UTR
ADCY9 (1 of 2)	ENSDARG00000069419	24h,72h,Adult,Testis	1	0	1	0	dre-miR-29a	-0.23	Sites in UTR
si:ch211-242f23.8	ENSDARG00000087585	72h,Adult,Brain,Ovary,Testis	1	0	1	0	dre-miR-29a	-0.23	Sites in UTR
hspg2	ENSDARG00000076564	24h,72h,Adult,Brain,Ovary,Testis	1	1	0	0	dre-miR-29a	-0.23	Sites in UTR
creg2	ENSDARG00000000666	24h,Adult,Brain,Testis	1	0	1	0	dre-miR-29a	-0.23	Sites in UTR
CABZ01087549.1	ENSDARG00000059134	72h,Brain,Testis	1	0	1	0	dre-miR-29a	-0.23	Sites in UTR
cnnm2a	ENSDARG00000061195	24h,72h,Adult,Brain,Ovary,Testis	1	0	1	0	dre-miR-29a	-0.23	Sites in UTR
CHST6	ENSDARG00000061357	24h,72h,Adult,Brain,Ovary,Testis	1	0	1	0	dre-miR-29a	-0.23	Sites in UTR
nckap5l	ENSDARG00000079148	24h,72h,Adult,Brain,Ovary,Testis	1	0	0	1	dre-miR-29a	-0.23	Sites in UTR
C5HXorf57	ENSDARG00000010331	72h	2	0	2	0	dre-miR-29a	-0.23	Sites in UTR
CU984579.1	ENSDARG00000089543	72h,Brain,Testis	1	1	0	0	dre-miR-29a	-0.23	Sites in UTR
si:ch211-51a6.2	ENSDARG00000030967	24h,72h,Adult,Brain,Testis	1	0	1	0	dre-miR-29a	-0.23	Sites in UTR
col9a1	ENSDARG00000031483	24h,72h,Adult,Brain,Testis	1	0	1	0	dre-miR-29a	-0.23	Sites in UTR
emp1	ENSDARG00000069632	24h,72h,Adult,Brain,Testis	1	0	1	0	dre-miR-29a	-0.23	Sites in UTR
MAP3K1	ENSDARG00000088180	24h,72h,Adult,Brain,Ovary,Testis	1	0	1	0	dre-miR-29a	-0.23	Sites in UTR
CCDC142	ENSDARG00000004780	24h,72h,Adult,Brain,Ovary,Testis	1	0	0	1	dre-miR-29a	-0.23	Sites in UTR
nras	ENSDARG00000038225	24h,Adult	2	0	2	0	dre-miR-29a	-0.23	Sites in UTR
ccne2	ENSDARG00000027918	24h,72h,Brain,Ovary,Testis	1	1	0	0	dre-miR-29a	-0.23	Sites in UTR
upf3b	ENSDARG00000000489	24h,72h,Adult,Brain,Ovary,Testis	1	0	1	0	dre-miR-29a	-0.23	Sites in UTR
cx28.6	ENSDARG00000003925	24h,Adult,Brain,Testis	1	0	1	0	dre-miR-29a	-0.23	Sites in UTR
STAG2 (1 of 2)	ENSDARG00000053668	24h,72h,Adult,Brain,Ovary,Testis	1	0	1	0	dre-miR-29a	-0.23	Sites in UTR
bin1	ENSDARG00000058820	24h,72h,Adult,Brain,Testis	1	0	1	0	dre-miR-29a	-0.23	Sites in UTR
rapgef1a	ENSDARG00000043593	24h,72h,Adult,Brain,Ovary,Testis	2	1	1	0	dre-miR-29a	-0.23	Sites in UTR
asb8	ENSDARG00000003383	24h,72h,Brain,Ovary,Testis	1	0	1	0	dre-miR-29a	-0.23	Sites in UTR
glt25d2	ENSDARG00000014670	24h,72h,Adult,Brain,Testis	1	0	1	0	dre-miR-29a	-0.23	Sites in UTR
cxxc1l	ENSDARG00000016187	24h,72h,Brain,Testis	1	0	1	0	dre-miR-29a	-0.23	Sites in UTR
TRPC6 (2 of 2)	ENSDARG00000067730	Brain,Ovary,Testis	1	0	1	0	dre-miR-29a	-0.23	Sites in UTR
si:ch211-133n4.4	ENSDARG00000071224	24h,72h	1	0	1	0	dre-miR-29a	-0.23	Sites in UTR
DSP (2 of 2)	ENSDARG00000076673	24h,72h,Adult,Brain,Ovary,Testis	1	0	1	0	dre-miR-29a	-0.23	Sites in UTR
CR855379.1	ENSDARG00000089105	24h,72h,Adult,Brain,Ovary,Testis	1	0	1	0	dre-miR-29a	-0.23	Sites in UTR
wu:fd44f01	ENSDARG00000089230	24h,72h,Brain,Testis	1	0	1	0	dre-miR-29a	-0.23	Sites in UTR
MYLK4 (1 of 2)	ENSDARG00000091260	72h,Adult,Testis	1	0	1	0	dre-miR-29a	-0.23	Sites in UTR
rtn2b	ENSDARG00000057027	24h,72h,Adult,Testis	1	0	0	1	dre-miR-29a	-0.23	Sites in UTR
CDH12 (1 of 2)	ENSDARG00000078226	24h,72h,Adult,Brain,Testis	2	1	1	0	dre-miR-29a	-0.23	Sites in UTR
hsf1	ENSDARG00000008818	24h,72h,Adult,Brain,Ovary,Testis	1	0	1	0	dre-miR-29a	-0.23	Sites in UTR
ireb2	ENSDARG00000021466	24h,72h,Adult,Brain,Ovary,Testis	1	0	1	0	dre-miR-29a	-0.23	Sites in UTR
mapk8a	ENSDARG00000031888	24h,72h,Adult,Brain,Ovary,Testis	1	0	1	0	dre-miR-29a	-0.23	Sites in UTR
POSTN (2 of 2)	ENSDARG00000043806	72h,Adult	1	0	1	0	dre-miR-29a	-0.23	Sites in UTR
znf346	ENSDARG00000060695	Brain	1	0	1	0	dre-miR-29a	-0.23	Sites in UTR
cabp7b	ENSDARG00000060846	24h,72h,Adult,Brain,Testis	1	0	1	0	dre-miR-29a	-0.23	Sites in UTR
faah2b	ENSDARG00000054786	72h	1	0	0	1	dre-miR-29a	-0.23	Sites in UTR
eif4enif1	ENSDARG00000016177	72h,Ovary,Testis	1	0	1	0	dre-miR-29a	-0.22	Sites in UTR
zgc:114200	ENSDARG00000052668	72h,Brain	1	0	1	0	dre-miR-29a	-0.22	Sites in UTR
PCLO (1 of 2)	ENSDARG00000063299	24h,72h,Adult,Brain,Ovary,Testis	1	0	1	0	dre-miR-29a	-0.22	Sites in UTR
adcyap1r1a	ENSDARG00000029989	24h,72h,Adult,Brain,Testis	2	0	1	1	dre-miR-29a	-0.22	Sites in UTR
C18H12orf23	ENSDARG00000030465	24h,72h,Adult,Ovary,Testis	1	0	1	0	dre-miR-29a	-0.22	Sites in UTR
si:dkeyp-15g12.1	ENSDARG00000034717	24h,72h,Brain,Testis	1	0	1	0	dre-miR-29a	-0.22	Sites in UTR
ptk2bb	ENSDARG00000039577	24h,72h,Testis	1	0	1	0	dre-miR-29a	-0.22	Sites in UTR
ANKRD65	ENSDARG00000068274	24h,Brain,Ovary,Testis	1	0	1	0	dre-miR-29a	-0.22	Sites in UTR
CD22 (6 of 30)	ENSDARG00000069197	72h,Adult,Testis	1	0	1	0	dre-miR-29a	-0.22	Sites in UTR
slc39a9	ENSDARG00000070447	24h,Adult,Testis	1	0	1	0	dre-miR-29a	-0.22	Sites in UTR
epdl1	ENSDARG00000076386	Brain	1	0	1	0	dre-miR-29a	-0.22	Sites in UTR
si:ch211-106h11.3	ENSDARG00000027360	72h,Adult,Brain,Testis	1	0	0	1	dre-miR-29a	-0.22	Sites in UTR
wdr5	ENSDARG00000016903	24h,72h,Testis	1	0	1	0	dre-miR-29a	-0.22	Sites in UTR
rab38a	ENSDARG00000028776	24h,72h,Adult,Brain,Testis	1	0	1	0	dre-miR-29a	-0.22	Sites in UTR
KLF6 (2 of 2)	ENSDARG00000038561	Adult,Ovary,Testis	1	0	1	0	dre-miR-29a	-0.22	Sites in UTR
C8H9orf3	ENSDARG00000068461	72h,Brain	1	0	1	0	dre-miR-29a	-0.22	Sites in UTR
ccdc153	ENSDARG00000077161	72h	1	0	1	0	dre-miR-29a	-0.22	Sites in UTR
ubxn6	ENSDARG00000003087	Brain	1	0	0	1	dre-miR-29a	-0.22	Sites in UTR
wipi1	ENSDARG00000040657	24h,72h,Adult,Brain,Ovary,Testis	1	0	0	1	dre-miR-29a	-0.22	Sites in UTR
CR352265.1	ENSDARG00000062758	24h,72h,Adult,Brain,Ovary,Testis	1	0	0	1	dre-miR-29a	-0.22	Sites in UTR
coro1b	ENSDARG00000008660	24h,72h,Adult,Brain,Ovary,Testis	1	0	1	0	dre-miR-29a	-0.22	Sites in UTR
ELMO3	ENSDARG00000042126	24h,72h,Adult,Brain,Ovary,Testis	1	0	1	0	dre-miR-29a	-0.22	Sites in UTR
atp2a3	ENSDARG00000060978	24h,72h,Adult,Brain,Ovary,Testis	1	0	1	0	dre-miR-29a	-0.22	Sites in UTR
GEN1	ENSDARG00000012325	24h,72h,Adult,Brain,Ovary,Testis	1	0	0	1	dre-miR-29a	-0.22	Sites in UTR
SPP2	ENSDARG00000095590	72h,Adult,Brain,Ovary,Testis	1	0	0	1	dre-miR-29a	-0.22	Sites in UTR
ada	ENSDARG00000003113	24h,72h,Adult,Brain,Ovary,Testis	1	0	1	0	dre-miR-29a	-0.22	Sites in UTR
smyd3	ENSDARG00000058050	72h,Adult,Brain,Testis	1	0	1	0	dre-miR-29a	-0.22	Sites in UTR
atrip	ENSDARG00000063076	24h,72h,Adult,Brain,Testis	1	0	1	0	dre-miR-29a	-0.22	Sites in UTR
adam19b	ENSDARG00000067545	72h,Adult,Brain,Testis	1	0	1	0	dre-miR-29a	-0.22	Sites in UTR
CLCF1	ENSDARG00000076140	72h,Adult	1	0	1	0	dre-miR-29a	-0.22	Sites in UTR
MON1B (1 of 2)	ENSDARG00000077434	Brain,Testis	1	0	1	0	dre-miR-29a	-0.22	Sites in UTR
fndc3ba	ENSDARG00000078179	24h,72h,Adult,Brain,Ovary,Testis	1	0	1	0	dre-miR-29a	-0.22	Sites in UTR
MLIP	ENSDARG00000089920	24h,72h,Adult,Brain,Testis	1	0	1	0	dre-miR-29a	-0.22	Sites in UTR
fpgs	ENSDARG00000044809	24h,72h,Adult,Brain,Ovary,Testis	1	0	0	1	dre-miR-29a	-0.22	Sites in UTR
nfic	ENSDARG00000043210	72h,Adult,Brain,Testis	2	0	2	0	dre-miR-29a	-0.22	Sites in UTR
pfn2	ENSDARG00000003952	24h,72h,Adult,Brain,Ovary,Testis	1	0	1	0	dre-miR-29a	-0.22	Sites in UTR
ccdc146	ENSDARG00000004794	72h,Testis	1	0	1	0	dre-miR-29a	-0.22	Sites in UTR
fgd4a	ENSDARG00000011830	24h,72h,Adult,Brain,Ovary,Testis	1	0	1	0	dre-miR-29a	-0.22	Sites in UTR
HABP4	ENSDARG00000025174	72h	1	0	1	0	dre-miR-29a	-0.22	Sites in UTR
srrm2	ENSDARG00000037965	24h,72h,Adult,Brain,Ovary,Testis	1	0	1	0	dre-miR-29a	-0.22	Sites in UTR
PRMT8 (1 of 2)	ENSDARG00000040633	24h,72h,Adult,Brain,Testis	1	0	1	0	dre-miR-29a	-0.22	Sites in UTR
zgc:158614	ENSDARG00000061634	72h,Testis	1	0	1	0	dre-miR-29a	-0.22	Sites in UTR
NHS (2 of 2)	ENSDARG00000079977	24h,72h,Adult,Brain,Ovary,Testis	1	0	1	0	dre-miR-29a	-0.22	Sites in UTR
si:dkeyp-68b7.10	ENSDARG00000095024	24h,72h,Adult	1	0	1	0	dre-miR-29a	-0.22	Sites in UTR
hccsa	ENSDARG00000028131	24h,Brain	1	0	1	0	dre-miR-29a	-0.22	Sites in UTR
rgs20	ENSDARG00000038859	Brain,Testis	1	0	1	0	dre-miR-29a	-0.22	Sites in UTR
CU041386.1	ENSDARG00000045823	Brain,Testis	1	0	1	0	dre-miR-29a	-0.22	Sites in UTR
cnot10	ENSDARG00000058528	24h,72h,Adult,Brain,Ovary,Testis	1	0	1	0	dre-miR-29a	-0.22	Sites in UTR
s100v1	ENSDARG00000070427	24h,72h,Adult,Brain,Ovary,Testis	1	0	1	0	dre-miR-29a	-0.22	Sites in UTR
frem3	ENSDARG00000074677	72h	1	0	1	0	dre-miR-29a	-0.22	Sites in UTR
TDG (2 of 2)	ENSDARG00000086450	72h,Testis	1	0	1	0	dre-miR-29a	-0.22	Sites in UTR
tsr2	ENSDARG00000005772	Testis	1	1	0	0	dre-miR-29a	-0.22	Sites in UTR
MANBA (2 of 2)	ENSDARG00000008238	Adult,Ovary,Testis	1	0	1	0	dre-miR-29a	-0.22	Sites in UTR
apg3l	ENSDARG00000009350	72h,Adult	1	0	1	0	dre-miR-29a	-0.22	Sites in UTR
exoc3	ENSDARG00000014582	Ovary	1	0	1	0	dre-miR-29a	-0.22	Sites in UTR
ATP6V0A2 (2 of 2)	ENSDARG00000035538	72h,Brain,Testis	1	0	1	0	dre-miR-29a	-0.22	Sites in UTR
atp6v1c1b	ENSDARG00000035880	24h,72h,Adult,Brain,Ovary,Testis	1	0	1	0	dre-miR-29a	-0.22	Sites in UTR
zgc:113102	ENSDARG00000058827	24h,72h,Adult,Brain,Testis	1	0	1	0	dre-miR-29a	-0.22	Sites in UTR
C23H1orf192	ENSDARG00000070868	Brain	1	0	1	0	dre-miR-29a	-0.22	Sites in UTR
PPAP2A (1 of 2)	ENSDARG00000079790	24h,72h,Adult,Brain,Ovary,Testis	1	0	0	1	dre-miR-29a	-0.22	Sites in UTR
zgc:101664	ENSDARG00000035700	72h,Testis	1	1	0	0	dre-miR-29a	-0.22	Sites in UTR
ints7	ENSDARG00000019300	24h,72h,Adult,Brain,Ovary,Testis	1	0	1	0	dre-miR-29a	-0.22	Sites in UTR
COL7A1	ENSDARG00000021720	24h	1	0	1	0	dre-miR-29a	-0.22	Sites in UTR
CCDC167	ENSDARG00000045850	72h,Brain,Ovary	1	0	1	0	dre-miR-29a	-0.22	Sites in UTR
ep300a	ENSDARG062380|076430	24h,72h,Adult,Brain,Testis	1	0	1	0	dre-miR-29a	-0.22	Sites in UTR
si:dkey-82i20.5	ENSDARG00000086346	72h,Testis	1	0	0	1	dre-miR-29a	-0.22	Sites in UTR
e2f4	ENSDARG00000029358	24h,72h,Brain,Testis	1	1	0	0	dre-miR-29a	-0.21	Sites in UTR
CCNYL1	ENSDARG00000062270	Brain	1	1	0	0	dre-miR-29a	-0.21	Sites in UTR
ccdc147	ENSDARG00000069435	72h,Adult,Brain,Ovary,Testis	1	0	1	0	dre-miR-29a	-0.21	Sites in UTR
kdm5bb	ENSDARG00000003098	24h,72h,Adult,Brain,Ovary,Testis	1	0	0	1	dre-miR-29a	-0.21	Sites in UTR
C8H16orf48	ENSDARG00000043550	Testis	2	0	1	1	dre-miR-29a	-0.21	Sites in UTR
BX548160.1	ENSDARG00000075456	24h,72h,Adult,Brain,Ovary,Testis	2	0	1	1	dre-miR-29a	-0.21	Sites in UTR
ccr12.2	ENSDARG00000026417	Adult	1	0	1	0	dre-miR-29a	-0.21	Sites in UTR
gng8	ENSDARG00000042970	72h,Adult,Brain	1	0	1	0	dre-miR-29a	-0.21	Sites in UTR
zgc:158343	ENSDARG00000059679	24h,72h,Adult,Brain,Ovary,Testis	1	0	1	0	dre-miR-29a	-0.21	Sites in UTR
ZNF362 (2 of 2)	ENSDARG00000062231	24h,72h,Adult,Brain,Ovary,Testis	1	0	1	0	dre-miR-29a	-0.21	Sites in UTR
atp9b	ENSDARG00000062521	Testis	1	0	1	0	dre-miR-29a	-0.21	Sites in UTR
ANKRD9	ENSDARG00000078034	72h,Brain	1	0	1	0	dre-miR-29a	-0.21	Sites in UTR
esr2b	ENSDARG00000034181	72h,Adult,Testis	1	1	0	0	dre-miR-29a	-0.21	Sites in UTR
ctns	ENSDARG00000008890	72h	1	0	1	0	dre-miR-29a	-0.21	Sites in UTR
cpne3	ENSDARG00000013175	24h,72h,Adult,Brain,Ovary,Testis	1	0	1	0	dre-miR-29a	-0.21	Sites in UTR
PPP1R14C (2 of 2)	ENSDARG00000054817	24h,72h,Adult,Brain,Testis	1	0	1	0	dre-miR-29a	-0.21	Sites in UTR
PPP4R1 (2 of 2)	ENSDARG00000087348	24h,72h,Adult,Brain,Testis	1	0	1	0	dre-miR-29a	-0.21	Sites in UTR
BX323087.1	ENSDARG00000075779	24h,72h,Adult,Brain,Ovary,Testis	3	1	2	0	dre-miR-29a	-0.21	Sites in UTR
RBM14 (1 of 2)	ENSDARG00000001285	72h,Brain,Ovary,Testis	1	0	1	0	dre-miR-29a	-0.21	Sites in UTR
eya3	ENSDARG00000036100	Ovary	1	0	1	0	dre-miR-29a	-0.21	Sites in UTR
cyp2r1	ENSDARG00000056587	Ovary	1	0	1	0	dre-miR-29a	-0.21	Sites in UTR
si:dkey-266f7.10	ENSDARG00000086613	24h,72h,Adult,Brain,Ovary,Testis	1	0	1	0	dre-miR-29a	-0.21	Sites in UTR
pipox	ENSDARG00000055591	24h,72h,Adult,Brain,Ovary,Testis	1	0	0	1	dre-miR-29a	-0.21	Sites in UTR
magi2	ENSDARG00000021590	24h,72h,Adult,Brain,Ovary,Testis	2	1	1	0	dre-miR-29a	-0.21	Sites in UTR
ppargc1b	ENSDARG00000056563	72h,Adult,Brain,Testis	1	1	0	0	dre-miR-29a	-0.21	Sites in UTR
trpm1a	ENSDARG00000011259	72h,Brain,Testis	1	0	1	0	dre-miR-29a	-0.21	Sites in UTR
usp25	ENSDARG00000012314	72h,Adult	1	0	1	0	dre-miR-29a	-0.21	Sites in UTR
rock2a	ENSDARG00000017500	72h	1	0	1	0	dre-miR-29a	-0.21	Sites in UTR
zgc:65960	ENSDARG00000032601	24h,72h,Adult,Brain,Ovary,Testis	1	0	1	0	dre-miR-29a	-0.21	Sites in UTR
opa1	ENSDARG00000044329	24h,72h,Brain,Ovary,Testis	1	0	1	0	dre-miR-29a	-0.21	Sites in UTR
jarid2a	ENSDARG00000060925	24h,72h,Adult,Brain,Testis	1	0	1	0	dre-miR-29a	-0.21	Sites in UTR
neto1	ENSDARG00000068483	72h,Brain,Ovary,Testis	1	0	1	0	dre-miR-29a	-0.21	Sites in UTR
OPA1 (2 of 2)	ENSDARG00000070801	72h,Adult,Brain,Testis	1	0	1	0	dre-miR-29a	-0.21	Sites in UTR
TRHDE (2 of 2)	ENSDARG00000076044	24h,72h,Adult,Brain,Ovary,Testis	1	0	1	0	dre-miR-29a	-0.21	Sites in UTR
OXSM	ENSDARG00000063668	24h,72h,Brain	1	0	0	1	dre-miR-29a	-0.21	Sites in UTR
BX321875.3	ENSDARG00000075080	72h,Adult	1	0	0	1	dre-miR-29a	-0.21	Sites in UTR
clcn2	ENSDARG00000062427	72h,Brain,Testis	3	0	1	2	dre-miR-29a	-0.21	Sites in UTR
IGSF8	ENSDARG00000038467	Brain	1	0	1	0	dre-miR-29a	-0.21	Sites in UTR
hoxc5a	ENSDARG00000070340	24h,72h,Adult,Brain,Testis	1	0	1	0	dre-miR-29a	-0.21	Sites in UTR
prkar1aa	ENSDARG00000076128	24h,72h,Adult,Brain,Ovary,Testis	1	0	1	0	dre-miR-29a	-0.21	Sites in UTR
dip2a	ENSDARG00000078058	24h,72h,Adult,Brain,Ovary,Testis	1	0	1	0	dre-miR-29a	-0.21	Sites in UTR
si:ch211-254e10.2	ENSDARG00000078755	72h,Adult,Brain,Testis	1	0	1	0	dre-miR-29a	-0.21	Sites in UTR
wu:fb82g02	ENSDARG00000089886	24h,72h,Adult,Brain,Ovary,Testis	1	0	1	0	dre-miR-29a	-0.21	Sites in UTR
MYO9A (2 of 2)|CU633775.1	ENSDARG073843|092584	24h,72h,Adult,Brain,Ovary,Testis	1	0	1	0	dre-miR-29a	-0.21	Sites in UTR
ENGASE	ENSDARG00000010035	Adult,Brain,Testis	1	0	1	0	dre-miR-29a	-0.21	Sites in UTR
rplp1	ENSDARG00000021864	24h,72h	1	0	1	0	dre-miR-29a	-0.21	Sites in UTR
STAG1 (1 of 2)	ENSDARG00000062137	24h,72h,Adult,Brain,Ovary,Testis	1	0	1	0	dre-miR-29a	-0.21	Sites in UTR
si:ch211-203k16.3	ENSDARG00000069305	72h,Adult,Brain,Testis	1	0	1	0	dre-miR-29a	-0.21	Sites in UTR
dyrk4	ENSDARG00000070734	72h,Adult,Brain,Testis	1	0	1	0	dre-miR-29a	-0.21	Sites in UTR
CABZ01053582.1	ENSDARG00000088879	Testis	1	0	1	0	dre-miR-29a	-0.21	Sites in UTR
CD97 (1 of 3)	ENSDARG00000089904	72h,Brain	1	0	1	0	dre-miR-29a	-0.21	Sites in UTR
EVPL (1 of 2)	ENSDARG00000019808	24h,72h,Adult,Testis	1	0	0	1	dre-miR-29a	-0.21	Sites in UTR
GPAM	ENSDARG00000074169	72h,Brain	1	0	0	1	dre-miR-29a	-0.21	Sites in UTR
efna1a	ENSDARG00000030326	24h,72h,Adult,Brain,Testis	1	0	1	0	dre-miR-29a	-0.21	Sites in UTR
PTS	ENSDARG00000045269	24h	1	0	1	0	dre-miR-29a	-0.21	Sites in UTR
ism2	ENSDARG00000053859	72h,Testis	1	0	1	0	dre-miR-29a	-0.21	Sites in UTR
CABZ01074081.1	ENSDARG00000059355	24h,72h,Adult,Brain	1	0	1	0	dre-miR-29a	-0.21	Sites in UTR
si:dkey-225f23.4	ENSDARG00000093387	72h,Adult,Ovary,Testis	1	0	1	0	dre-miR-29a	-0.21	Sites in UTR
LRRC45	ENSDARG00000014005	24h,72h,Adult,Brain,Ovary,Testis	1	0	0	1	dre-miR-29a	-0.21	Sites in UTR
crfb2	ENSDARG00000040332	24h,72h,Brain	1	0	0	1	dre-miR-29a	-0.21	Sites in UTR
si:dkey-117k10.8|zgc:174931|CR376731.1	ENSDARG052332|092626|095107	72h,Adult,Brain,Ovary,Testis	1	0	0	1	dre-miR-29a	-0.21	Sites in UTR
zgc:65851	ENSDARG00000012281	24h,72h,Adult,Brain,Ovary,Testis	2	1	0	1	dre-miR-29a	-0.21	Sites in UTR
CECR6	ENSDARG00000087319	72h,Adult,Brain,Testis	2	0	0	2	dre-miR-29a	-0.21	Sites in UTR
CR377211.1	ENSDARG00000079364	72h,Brain,Testis	1	1	0	0	dre-miR-29a	-0.21	Sites in UTR
C19H1orf172 (2 of 2)	ENSDARG00000088588	72h,Testis	1	0	1	0	dre-miR-29a	-0.21	Sites in UTR
agpat9	ENSDARG00000016048	72h,Brain,Testis	1	0	0	1	dre-miR-29a	-0.21	Sites in UTR
CNTD1	ENSDARG00000088956	Adult,Ovary,Testis	1	0	0	1	dre-miR-29a	-0.21	Sites in UTR
znf142	ENSDARG00000061373	24h,72h,Adult,Brain,Ovary,Testis	1	1	0	0	dre-miR-29a	-0.21	Sites in UTR
ppm1bb	ENSDARG00000011496	24h,72h,Adult,Brain,Testis	1	0	1	0	dre-miR-29a	-0.21	Sites in UTR
MCU	ENSDARG00000026804	24h,72h,Brain,Ovary,Testis	1	0	1	0	dre-miR-29a	-0.21	Sites in UTR
lin7c	ENSDARG00000027322	24h,Ovary	1	0	1	0	dre-miR-29a	-0.21	Sites in UTR
ap2b1	ENSDARG00000035152	24h,72h,Adult,Brain,Ovary,Testis	1	0	1	0	dre-miR-29a	-0.21	Sites in UTR
si:ch211-59c24.1	ENSDARG00000042189	Adult,Testis	1	0	1	0	dre-miR-29a	-0.21	Sites in UTR
MGAT2	ENSDARG00000052408	24h,72h,Adult,Brain,Testis	1	0	1	0	dre-miR-29a	-0.21	Sites in UTR
cx35b	ENSDARG00000070781	72h,Adult,Brain,Testis	1	0	1	0	dre-miR-29a	-0.21	Sites in UTR
CU019646.2	ENSDARG00000091234	72h,Adult,Brain,Ovary,Testis	1	0	1	0	dre-miR-29a	-0.21	Sites in UTR
cers6	ENSDARG00000053583	Adult,Brain,Testis	1	1	0	0	dre-miR-29a	-0.20	Sites in UTR
C16H18orf1 (1 of 2)	ENSDARG00000054941	72h,Brain	1	0	1	0	dre-miR-29a	-0.20	Sites in UTR
zgc:194210	ENSDARG00000073799	Brain,Testis	1	0	1	0	dre-miR-29a	-0.20	Sites in UTR
zgc:112335	ENSDARG00000039522	24h,72h,Brain	1	0	0	1	dre-miR-29a	-0.20	Sites in UTR
vwde	ENSDARG00000077369	24h,72h,Adult,Ovary,Testis	1	0	0	1	dre-miR-29a	-0.20	Sites in UTR
FP102463.1	ENSDARG00000086257	Adult,Brain	1	0	0	1	dre-miR-29a	-0.20	Sites in UTR
rhov	ENSDARG00000070434	24h,Testis	2	0	1	1	dre-miR-29a	-0.20	Sites in UTR
erbb3a	ENSDARG00000006202	24h,72h,Adult,Brain,Ovary,Testis	1	0	1	0	dre-miR-29a	-0.20	Sites in UTR
ttc21b	ENSDARG00000012368	24h,72h,Adult,Brain,Testis	1	0	1	0	dre-miR-29a	-0.20	Sites in UTR
pak4	ENSDARG00000018110	24h,72h,Adult,Brain,Ovary,Testis	1	0	1	0	dre-miR-29a	-0.20	Sites in UTR
SPDEF	ENSDARG00000029930	72h,Brain	1	0	1	0	dre-miR-29a	-0.20	Sites in UTR
rybpa	ENSDARG00000037773	24h,72h,Adult,Brain,Ovary,Testis	1	0	1	0	dre-miR-29a	-0.20	Sites in UTR
DNAI1 (1 of 2)	ENSDARG00000038788	Testis	1	0	1	0	dre-miR-29a	-0.20	Sites in UTR
eef2a.2	ENSDARG00000042065	Brain,Testis	1	0	1	0	dre-miR-29a	-0.20	Sites in UTR
NID1 (2 of 2)	ENSDARG00000060675	24h,72h,Adult,Brain,Ovary,Testis	1	0	1	0	dre-miR-29a	-0.20	Sites in UTR
btbd10a	ENSDARG00000062674	24h,72h,Adult	1	0	1	0	dre-miR-29a	-0.20	Sites in UTR
fmnl2b	ENSDARG00000075041	24h,72h,Adult,Brain,Ovary,Testis	1	0	1	0	dre-miR-29a	-0.20	Sites in UTR
BABAM1	ENSDARG00000077526	24h,72h,Adult,Brain,Ovary,Testis	1	0	1	0	dre-miR-29a	-0.20	Sites in UTR
VPS37C	ENSDARG00000031836	24h,72h,Adult,Brain,Ovary,Testis	1	1	0	0	dre-miR-29a	-0.20	Sites in UTR
zgc:55413	ENSDARG00000014208	24h,72h,Adult,Brain,Ovary,Testis	1	0	1	0	dre-miR-29a	-0.20	Sites in UTR
tfdp2	ENSDARG00000042835	24h,Brain,Testis	1	0	1	0	dre-miR-29a	-0.20	Sites in UTR
im:7147241	ENSDARG00000052046	24h,Adult,Brain,Ovary,Testis	1	0	1	0	dre-miR-29a	-0.20	Sites in UTR
PLEKHG3	ENSDARG00000058835	Brain	1	0	1	0	dre-miR-29a	-0.20	Sites in UTR
myl1	ENSDARG00000014196	24h,72h,Adult,Brain,Testis	1	0	0	1	dre-miR-29a	-0.20	Sites in UTR
lhcgr	ENSDARG00000026081	Adult,Brain,Testis	1	0	0	1	dre-miR-29a	-0.20	Sites in UTR
WIPF3	ENSDARG00000036245	24h,72h,Adult,Brain,Ovary,Testis	1	0	0	1	dre-miR-29a	-0.20	Sites in UTR
TXNDC12	ENSDARG00000038980	24h,72h,Adult,Brain,Testis	1	0	0	1	dre-miR-29a	-0.20	Sites in UTR
tardbp	ENSDARG00000040031	72h,Adult,Brain,Ovary,Testis	1	0	0	1	dre-miR-29a	-0.20	Sites in UTR
TEFM	ENSDARG00000059469	72h,Brain,Testis	1	0	0	1	dre-miR-29a	-0.20	Sites in UTR
gdi2	ENSDARG00000005451	Brain	1	0	1	0	dre-miR-29a	-0.20	Sites in UTR
gabbr1a	ENSDARG00000018967	Brain,Testis	1	0	1	0	dre-miR-29a	-0.20	Sites in UTR
pafah1b2	ENSDARG00000035352	24h,72h,Adult,Brain,Ovary,Testis	1	0	1	0	dre-miR-29a	-0.20	Sites in UTR
znf395a	ENSDARG00000060113	24h,72h,Adult,Brain,Ovary,Testis	1	0	1	0	dre-miR-29a	-0.20	Sites in UTR
scpp7	ENSDARG00000074132	Adult,Ovary,Testis	1	0	1	0	dre-miR-29a	-0.20	Sites in UTR
FOLR4	ENSDARG00000075659	24h,72h,Adult,Ovary,Testis	1	0	1	0	dre-miR-29a	-0.20	Sites in UTR
FAM171A2 (2 of 2)	ENSDARG00000079656	24h,72h,Adult,Brain,Testis	1	0	1	0	dre-miR-29a	-0.20	Sites in UTR
pnkd	ENSDARG00000071032	Testis	1	0	0	1	dre-miR-29a	-0.20	Sites in UTR
RHOBTB1	ENSDARG00000079468	24h,72h,Adult,Brain,Testis	1	0	0	1	dre-miR-29a	-0.20	Sites in UTR
BX321875.4	ENSDARG00000079844	72h,Adult,Brain	1	0	0	1	dre-miR-29a	-0.20	Sites in UTR
si:dkey-117m1.4	ENSDARG00000093120	24h,72h,Brain,Testis	1	0	0	1	dre-miR-29a	-0.20	Sites in UTR
mafg2	ENSDARG00000030791	24h,72h,Adult,Brain,Ovary,Testis	2	0	2	0	dre-miR-29a	-0.20	Sites in UTR
fign	ENSDARG00000008662	24h,72h,Adult,Brain,Ovary,Testis	1	0	1	0	dre-miR-29a	-0.20	Sites in UTR
guca1d	ENSDARG00000044629	72h,Testis	1	0	1	0	dre-miR-29a	-0.20	Sites in UTR
syt10	ENSDARG00000045750	24h,72h,Adult,Brain,Testis	1	0	1	0	dre-miR-29a	-0.20	Sites in UTR
hmga2	ENSDARG00000069912	24h,72h,Adult,Brain,Ovary,Testis	1	0	1	0	dre-miR-29a	-0.20	Sites in UTR
UBN2 (2 of 2)	ENSDARG052315|092117	72h	1	0	1	0	dre-miR-29a	-0.20	Sites in UTR
inpp5e	ENSDARG00000078655	72h,Adult,Brain,Testis	1	0	0	1	dre-miR-29a	-0.20	Sites in UTR
si:dkeyp-66d7.2	ENSDARG00000013110	24h,72h,Adult,Brain,Ovary,Testis	1	0	1	0	dre-miR-29a	-0.20	Sites in UTR
ccnd1	ENSDARG00000035750	24h,72h,Adult,Brain,Ovary,Testis	1	0	1	0	dre-miR-29a	-0.20	Sites in UTR
COX19	ENSDARG00000063882	24h,72h,Adult,Brain,Testis	1	0	1	0	dre-miR-29a	-0.20	Sites in UTR
kifap3	ENSDARG00000006862	24h,72h,Adult,Brain,Ovary,Testis	1	0	0	1	dre-miR-29a	-0.20	Sites in UTR
mfsd2ab	ENSDARG00000035909	24h,72h,Adult,Brain,Ovary,Testis	1	0	0	1	dre-miR-29a	-0.20	Sites in UTR
GPNMB	ENSDARG00000062688	24h,72h,Ovary,Testis	1	0	0	1	dre-miR-29a	-0.20	Sites in UTR
amfr	ENSDARG00000020218	72h,Ovary,Testis	2	0	2	0	dre-miR-29a	-0.20	Sites in UTR
hpx	ENSDARG00000012609	Adult,Testis	1	0	1	0	dre-miR-29a	-0.20	Sites in UTR
mtnr1c	ENSDARG00000035609	72h,Adult,Brain,Testis	1	0	1	0	dre-miR-29a	-0.20	Sites in UTR
soul2	ENSDARG00000039499	24h,72h	1	0	1	0	dre-miR-29a	-0.20	Sites in UTR
si:ch211-168k14.2	ENSDARG00000056191	72h,Brain,Ovary,Testis	1	0	1	0	dre-miR-29a	-0.20	Sites in UTR
kcnma1a	ENSDARG00000079840	24h,72h,Adult,Brain,Ovary,Testis	1	0	1	0	dre-miR-29a	-0.20	Sites in UTR
GINS4	ENSDARG00000016044	24h,72h,Adult,Brain,Ovary,Testis	1	0	0	1	dre-miR-29a	-0.20	Sites in UTR
EPHB3 (1 of 2)	ENSDARG00000033589	24h,72h,Adult,Brain,Ovary,Testis	1	0	0	1	dre-miR-29a	-0.20	Sites in UTR
KIAA2022 (1 of 2)	ENSDARG00000029296	24h,72h,Adult,Brain,Testis	1	1	0	0	dre-miR-29a	-0.20	Sites in UTR
KDM4A (1 of 2)	ENSDARG00000018782	24h,72h,Adult,Brain,Ovary,Testis	1	0	1	0	dre-miR-29a	-0.20	Sites in UTR
nucb1	ENSDARG00000054833	24h,72h,Adult,Brain,Testis	1	0	1	0	dre-miR-29a	-0.20	Sites in UTR
ARID3C	ENSDARG00000067729	24h,72h,Brain,Testis	1	0	1	0	dre-miR-29a	-0.20	Sites in UTR
eef2k	ENSDARG00000035835	72h,Brain,Testis	1	0	0	1	dre-miR-29a	-0.20	Sites in UTR
CR847986.1	ENSDARG00000061850	24h,72h,Adult,Brain,Testis	1	0	0	1	dre-miR-29a	-0.20	Sites in UTR
cacng7a	ENSDARG00000063006	Brain,Testis	1	0	0	1	dre-miR-29a	-0.20	Sites in UTR
jazf1a	ENSDARG00000036243	72h,Brain	1	1	0	0	dre-miR-29a	-0.20	Sites in UTR
sdc2	ENSDARG00000002731	24h,Adult,Ovary,Testis	1	0	1	0	dre-miR-29a	-0.20	Sites in UTR
enpp6	ENSDARG00000040469	24h,72h,Adult,Brain,Testis	1	0	1	0	dre-miR-29a	-0.20	Sites in UTR
tbc1d1	ENSDARG00000062081	72h,Adult	1	0	1	0	dre-miR-29a	-0.20	Sites in UTR
B3GALT1	ENSDARG00000075154	24h,72h,Brain,Ovary,Testis	1	0	1	0	dre-miR-29a	-0.20	Sites in UTR
cbln2b	ENSDARG00000077151	24h,72h,Brain	1	0	1	0	dre-miR-29a	-0.20	Sites in UTR
si:dkey-23o10.3	ENSDARG00000087298	24h,72h,Adult,Brain,Testis	1	0	1	0	dre-miR-29a	-0.20	Sites in UTR
dyrk2	ENSDARG00000094646	72h	1	0	1	0	dre-miR-29a	-0.20	Sites in UTR
sp3b	ENSDARG00000007812	24h,72h,Adult,Brain,Ovary,Testis	1	0	1	0	dre-miR-29a	-0.20	Sites in UTR
BX005256.1	ENSDARG00000040284	72h,Brain	1	0	1	0	dre-miR-29a	-0.20	Sites in UTR
MAPK8IP1 (2 of 2)	ENSDARG00000091191	Adult,Brain	1	0	1	0	dre-miR-29a	-0.20	Sites in UTR
tmem41ab	ENSDARG00000026771	24h,72h,Adult,Testis	1	0	0	1	dre-miR-29a	-0.20	Sites in UTR
ARF4	ENSDARG00000045989	24h,72h,Adult	1	0	0	1	dre-miR-29a	-0.20	Sites in UTR
mpp7	ENSDARG00000008366	24h,72h,Adult,Brain,Ovary,Testis	1	0	1	0	dre-miR-29a	-0.20	Sites in UTR
dnm1b	ENSDARG00000009281	24h,72h,Adult,Brain,Ovary,Testis	1	0	1	0	dre-miR-29a	-0.20	Sites in UTR
GPR37 (2 of 2)	ENSDARG00000074563	24h,72h,Adult,Brain,Testis	1	0	1	0	dre-miR-29a	-0.20	Sites in UTR
mapk9	ENSDARG00000077364	72h,Adult	1	0	1	0	dre-miR-29a	-0.20	Sites in UTR
sptssb	ENSDARG00000091658	24h,72h,Adult,Brain,Testis	1	0	1	0	dre-miR-29a	-0.20	Sites in UTR
stil	ENSDARG00000024904	24h,72h,Adult,Brain,Ovary,Testis	1	0	0	1	dre-miR-29a	-0.20	Sites in UTR
FBXL16	ENSDARG00000060915	72h,Adult,Brain,Testis	2	0	2	0	dre-miR-29a	-0.19	Sites in UTR
dcp2	ENSDARG00000039016	24h,72h,Adult,Brain,Testis	1	0	1	0	dre-miR-29a	-0.19	Sites in UTR
DYRK3	ENSDARG00000070600	24h,72h,Brain,Testis	1	0	1	0	dre-miR-29a	-0.19	Sites in UTR
SENP7 (2 of 2)|si:dkey-100n23.4	ENSDARG062148|092870	24h,72h,Adult,Brain,Ovary,Testis	1	0	1	0	dre-miR-29a	-0.19	Sites in UTR
FNDC4 (2 of 2)	ENSDARG00000009949	24h,72h,Adult,Brain,Ovary,Testis	1	0	0	1	dre-miR-29a	-0.19	Sites in UTR
setd2	ENSDARG00000062244	72h,Brain,Testis	1	0	0	1	dre-miR-29a	-0.19	Sites in UTR
si:ch73-44m9.1	ENSDARG00000077115	72h,Adult,Brain,Ovary,Testis	1	0	0	1	dre-miR-29a	-0.19	Sites in UTR
gtf3c2	ENSDARG00000004574	24h,72h,Adult,Testis	1	0	1	0	dre-miR-29a	-0.19	Sites in UTR
ccdc120	ENSDARG00000032856	72h,Brain,Testis	1	0	1	0	dre-miR-29a	-0.19	Sites in UTR
lrp11	ENSDARG00000034076	Brain	1	0	1	0	dre-miR-29a	-0.19	Sites in UTR
cyb5a	ENSDARG00000055643	24h,72h,Adult,Brain,Testis	1	0	1	0	dre-miR-29a	-0.19	Sites in UTR
DCP2 (1 of 2)	ENSDARG00000089419	24h,72h,Adult,Brain,Ovary,Testis	1	0	1	0	dre-miR-29a	-0.19	Sites in UTR
cetn3	ENSDARG00000011825	24h,72h,Adult,Brain,Ovary,Testis	1	0	0	1	dre-miR-29a	-0.19	Sites in UTR
itpr1a	ENSDARG00000014655	24h,72h,Adult,Brain,Testis	1	0	0	1	dre-miR-29a	-0.19	Sites in UTR
hmgcra	ENSDARG00000052734	72h,Adult,Brain,Ovary,Testis	1	0	0	1	dre-miR-29a	-0.19	Sites in UTR
si:dkey-9i9.2	ENSDARG00000069246	72h,Brain,Testis	1	0	0	1	dre-miR-29a	-0.19	Sites in UTR
sdccag8	ENSDARG00000078947	Adult,Brain,Testis	1	1	0	0	dre-miR-29a	-0.19	Sites in UTR
CR847496.2	ENSDARG00000079591	24h,72h,Adult,Brain,Ovary,Testis	1	1	0	0	dre-miR-29a	-0.19	Sites in UTR
wsb1	ENSDARG00000021343	24h,72h,Adult,Brain,Ovary,Testis	1	0	1	0	dre-miR-29a	-0.19	Sites in UTR
lhx2a	ENSDARG00000037964	Testis	1	0	1	0	dre-miR-29a	-0.19	Sites in UTR
slc26a6	ENSDARG00000055835	24h,72h,Adult,Brain,Testis	1	0	1	0	dre-miR-29a	-0.19	Sites in UTR
sh2b1	ENSDARG00000057679	24h,72h,Adult,Brain,Ovary,Testis	1	0	1	0	dre-miR-29a	-0.19	Sites in UTR
EPT1	ENSDARG00000060484	24h,72h,Adult,Brain,Ovary,Testis	1	0	1	0	dre-miR-29a	-0.19	Sites in UTR
rhbdl3	ENSDARG00000070311	24h,72h,Adult,Brain	1	0	1	0	dre-miR-29a	-0.19	Sites in UTR
nlgn2b	ENSDARG00000079251	72h,Adult,Brain,Testis	1	0	1	0	dre-miR-29a	-0.19	Sites in UTR
ZNF648	ENSDARG00000087900	24h,72h	1	0	1	0	dre-miR-29a	-0.19	Sites in UTR
ccdc43	ENSDARG00000054446	24h	1	0	0	1	dre-miR-29a	-0.19	Sites in UTR
CR381673.3	ENSDARG00000087818	24h,72h,Brain,Testis	1	0	0	1	dre-miR-29a	-0.19	Sites in UTR
col27a1a	ENSDARG00000034373	24h,72h,Adult,Brain,Ovary,Testis	2	1	0	1	dre-miR-29a	-0.19	Sites in UTR
FBXO41	ENSDARG00000078908	72h,Adult,Brain,Testis	2	0	2	0	dre-miR-29a	-0.19	Sites in UTR
echs1	ENSDARG00000001578	Testis	1	0	1	0	dre-miR-29a	-0.19	Sites in UTR
uckl1	ENSDARG00000001686	24h,72h,Brain,Testis	1	0	1	0	dre-miR-29a	-0.19	Sites in UTR
PFKFB2 (2 of 2)	ENSDARG00000002037	24h,72h,Adult,Brain,Testis	1	0	1	0	dre-miR-29a	-0.19	Sites in UTR
apeh	ENSDARG00000008703	24h,72h,Adult,Brain,Ovary,Testis	1	0	1	0	dre-miR-29a	-0.19	Sites in UTR
btg2	ENSDARG00000020298	24h,72h,Adult,Brain,Ovary,Testis	1	0	1	0	dre-miR-29a	-0.19	Sites in UTR
casp8ap2	ENSDARG00000022718	Adult	1	0	1	0	dre-miR-29a	-0.19	Sites in UTR
zgc:77880	ENSDARG00000030563	24h,72h,Adult,Brain,Ovary,Testis	1	0	1	0	dre-miR-29a	-0.19	Sites in UTR
PHKA2	ENSDARG00000030687	24h,72h,Adult,Brain,Testis	1	0	1	0	dre-miR-29a	-0.19	Sites in UTR
CD109	ENSDARG00000060609	24h,72h,Brain	1	0	1	0	dre-miR-29a	-0.19	Sites in UTR
lipin2	ENSDARG00000061214	24h,72h,Adult,Brain,Ovary,Testis	1	0	1	0	dre-miR-29a	-0.19	Sites in UTR
hs2st1a	ENSDARG00000062078	24h,72h,Brain,Testis	1	0	1	0	dre-miR-29a	-0.19	Sites in UTR
jarid2b	ENSDARG00000062268	24h,72h,Adult,Brain,Ovary,Testis	1	0	1	0	dre-miR-29a	-0.19	Sites in UTR
OXR1 (2 of 4)	ENSDARG00000063310	24h,72h,Adult,Brain,Ovary,Testis	1	0	1	0	dre-miR-29a	-0.19	Sites in UTR
PHF13	ENSDARG00000078021	72h,Adult,Brain,Testis	1	0	1	0	dre-miR-29a	-0.19	Sites in UTR
tmem41b	ENSDARG00000080006	Testis	1	0	1	0	dre-miR-29a	-0.19	Sites in UTR
mical3a|si:ch211-59c24.3	ENSDARG021979|095496	Brain,Testis	1	0	1	0	dre-miR-29a	-0.19	Sites in UTR
rcor3	ENSDARG00000004502	24h,72h,Adult,Brain,Ovary,Testis	1	0	0	1	dre-miR-29a	-0.19	Sites in UTR
CR933820.2	ENSDARG00000070511	72h,Adult,Brain,Ovary,Testis	1	0	0	1	dre-miR-29a	-0.19	Sites in UTR
SLITRK3 (2 of 2)	ENSDARG00000074739	24h,Brain,Ovary,Testis	1	0	0	1	dre-miR-29a	-0.19	Sites in UTR
si:ch211-267e7.3	ENSDARG00000075487	24h,72h,Adult,Brain,Ovary,Testis	1	0	0	1	dre-miR-29a	-0.19	Sites in UTR
BX005008.1	ENSDARG00000024890	72h,Brain	2	1	0	1	dre-miR-29a	-0.19	Sites in UTR
CHST13	ENSDARG00000004018	72h,Brain	1	0	1	0	dre-miR-29a	-0.19	Sites in UTR
IGSF11	ENSDARG00000017217	24h,72h,Brain,Testis	1	0	1	0	dre-miR-29a	-0.19	Sites in UTR
lhfpl3	ENSDARG00000021595	72h,Adult,Brain,Ovary,Testis	1	0	1	0	dre-miR-29a	-0.19	Sites in UTR
pccb	ENSDARG00000038910	Brain	1	0	1	0	dre-miR-29a	-0.19	Sites in UTR
brwd1	ENSDARG00000074747	24h,72h,Adult,Brain,Ovary,Testis	1	0	0	1	dre-miR-29a	-0.19	Sites in UTR
BX649554.4	ENSDARG00000091783	72h,Testis	1	0	0	1	dre-miR-29a	-0.19	Sites in UTR
SLC6A2	ENSDARG00000016141	24h,72h,Adult,Brain,Ovary,Testis	1	0	1	0	dre-miR-29a	-0.19	Sites in UTR
zgc:158320	ENSDARG00000070312	72h,Adult,Brain,Testis	1	0	1	0	dre-miR-29a	-0.19	Sites in UTR
SFT2D2 (1 of 2)	ENSDARG00000071159	Adult,Testis	1	0	1	0	dre-miR-29a	-0.19	Sites in UTR
mmp17a	ENSDARG00000078915	Ovary,Testis	1	0	1	0	dre-miR-29a	-0.19	Sites in UTR
zgc:153911	ENSDARG00000002509	24h,72h,Adult,Brain,Ovary,Testis	1	0	0	1	dre-miR-29a	-0.19	Sites in UTR
poll	ENSDARG00000039613	24h,72h,Adult,Brain,Testis	1	0	0	1	dre-miR-29a	-0.19	Sites in UTR
slc35f3a	ENSDARG00000075909	72h,Adult,Brain,Ovary,Testis	1	0	0	1	dre-miR-29a	-0.19	Sites in UTR
tmem169	ENSDARG00000027131	24h,72h,Brain,Testis	2	1	1	0	dre-miR-29a	-0.19	Sites in UTR
zfpl1	ENSDARG00000011186	24h,72h,Brain	1	1	0	0	dre-miR-29a	-0.19	Sites in UTR
g3bp1	ENSDARG00000017741	24h,72h,Brain,Testis	1	1	0	0	dre-miR-29a	-0.19	Sites in UTR
nt5c2a	ENSDARG00000039399	24h,72h,Adult,Brain,Ovary,Testis	1	0	1	0	dre-miR-29a	-0.19	Sites in UTR
srxn1	ENSDARG00000079160	24h,72h,Brain	1	0	1	0	dre-miR-29a	-0.19	Sites in UTR
fam40a	ENSDARG00000074084	72h	1	0	0	1	dre-miR-29a	-0.19	Sites in UTR
FAM40A (2 of 2)	ENSDARG00000075460	24h,72h,Adult,Testis	1	0	0	1	dre-miR-29a	-0.19	Sites in UTR
RBMS1 (2 of 2)	ENSDARG00000057768	72h,Adult,Brain,Testis	3	0	2	1	dre-miR-29a	-0.19	Sites in UTR
ULK4	ENSDARG00000004176	24h,72h,Brain,Ovary,Testis	1	0	1	0	dre-miR-29a	-0.19	Sites in UTR
FP102191.1	ENSDARG00000026095	72h,Adult,Brain	1	0	1	0	dre-miR-29a	-0.19	Sites in UTR
anxa11a	ENSDARG00000077383	24h,72h,Brain,Testis	1	0	1	0	dre-miR-29a	-0.19	Sites in UTR
fos	ENSDARG00000031683	24h,72h,Adult,Brain,Ovary,Testis	1	0	0	1	dre-miR-29a	-0.19	Sites in UTR
ZBTB47 (1 of 2)	ENSDARG00000079547	72h,Adult,Brain,Testis	1	0	0	1	dre-miR-29a	-0.19	Sites in UTR
tnk2a	ENSDARG00000090646	24h,72h,Adult,Brain,Testis	1	0	0	1	dre-miR-29a	-0.19	Sites in UTR
ccdc78	ENSDARG00000030095	72h,Adult,Brain,Ovary,Testis	1	0	1	0	dre-miR-29a	-0.19	Sites in UTR
SLC16A5 (2 of 2)	ENSDARG00000030472	24h,72h,Adult,Brain,Testis	1	0	1	0	dre-miR-29a	-0.19	Sites in UTR
wipi2	ENSDARG00000037871	24h,72h,Adult,Brain,Ovary,Testis	1	0	1	0	dre-miR-29a	-0.19	Sites in UTR
ctdspl2a	ENSDARG00000061587	Brain,Testis	1	0	1	0	dre-miR-29a	-0.19	Sites in UTR
pold3	ENSDARG00000076169	24h,72h,Brain,Testis	1	0	1	0	dre-miR-29a	-0.19	Sites in UTR
ptch1|ptch1	ENSDARG016404|095859	24h,72h,Adult,Brain,Ovary,Testis	1	0	1	0	dre-miR-29a	-0.19	Sites in UTR
BX890577.1	ENSDARG00000017425	24h,72h,Adult,Brain,Ovary,Testis	1	0	0	1	dre-miR-29a	-0.19	Sites in UTR
hdac4	ENSDARG00000041204	24h,72h,Adult,Brain,Ovary,Testis	2	0	1	1	dre-miR-29a	-0.19	Sites in UTR
VEGFB	ENSDARG00000090997	72h,Brain,Testis	2	0	2	0	dre-miR-29a	-0.18	Sites in UTR
sema6e	ENSDARG00000000189	24h,72h,Adult,Brain,Testis	1	0	1	0	dre-miR-29a	-0.18	Sites in UTR
daam1a	ENSDARG00000015059	24h,72h,Adult,Brain,Ovary,Testis	1	0	1	0	dre-miR-29a	-0.18	Sites in UTR
fbxl4	ENSDARG00000026941	24h,72h,Adult,Brain,Ovary,Testis	1	0	1	0	dre-miR-29a	-0.18	Sites in UTR
nptnb	ENSDARG00000043864	24h,72h,Adult,Brain,Ovary,Testis	1	0	1	0	dre-miR-29a	-0.18	Sites in UTR
si:ch73-138e16.3|si:ch73-138e16.4	ENSDARG093895|095269	72h,Adult,Brain,Ovary,Testis	1	0	1	0	dre-miR-29a	-0.18	Sites in UTR
colq	ENSDARG00000019692	72h,Adult,Brain,Testis	2	0	2	0	dre-miR-29a	-0.18	Sites in UTR
wdr32	ENSDARG00000029600	72h,Brain,Testis	1	0	1	0	dre-miR-29a	-0.18	Sites in UTR
ADAMTS3	ENSDARG00000060127	72h,Brain,Testis	1	0	1	0	dre-miR-29a	-0.18	Sites in UTR
trip13	ENSDARG00000025043	72h	1	0	0	1	dre-miR-29a	-0.18	Sites in UTR
MEPCE (2 of 2)	ENSDARG00000035771	24h,72h,Adult,Brain,Ovary,Testis	1	0	0	1	dre-miR-29a	-0.18	Sites in UTR
dvl2	ENSDARG00000056184	24h,72h,Adult,Brain,Ovary,Testis	1	0	0	1	dre-miR-29a	-0.18	Sites in UTR
KDM2A (1 of 2)	ENSDARG00000078133	72h,Brain	1	0	0	1	dre-miR-29a	-0.18	Sites in UTR
PLEKHA1 (2 of 2)	ENSDARG00000094504	72h	1	0	0	1	dre-miR-29a	-0.18	Sites in UTR
chrac1	ENSDARG00000042337	72h,Brain	1	0	1	0	dre-miR-29a	-0.18	Sites in UTR
GPANK1	ENSDARG00000053995	72h,Testis	1	0	1	0	dre-miR-29a	-0.18	Sites in UTR
PLAT	ENSDARG00000062707	Adult,Brain,Testis	1	0	0	1	dre-miR-29a	-0.18	Sites in UTR
ubp1	ENSDARG00000018000	24h,72h,Adult,Brain,Ovary,Testis	1	0	1	0	dre-miR-29a	-0.18	Sites in UTR
ep300b	ENSDARG00000061108	24h,72h,Adult,Brain,Ovary,Testis	1	0	1	0	dre-miR-29a	-0.18	Sites in UTR
zgc:152951	ENSDARG00000068663	24h,72h,Adult,Brain,Testis	1	0	1	0	dre-miR-29a	-0.18	Sites in UTR
CR762483.1	ENSDARG00000074487	Adult,Brain,Ovary,Testis	1	0	1	0	dre-miR-29a	-0.18	Sites in UTR
tbrg4	ENSDARG00000074807	24h,72h,Adult,Brain,Ovary,Testis	1	0	1	0	dre-miR-29a	-0.18	Sites in UTR
ZZZ3	ENSDARG00000077581	24h,72h,Adult,Brain,Ovary,Testis	1	0	1	0	dre-miR-29a	-0.18	Sites in UTR
SYDE2	ENSDARG00000078537	24h,72h,Adult,Brain,Ovary,Testis	1	0	1	0	dre-miR-29a	-0.18	Sites in UTR
rpl5b	ENSDARG00000015862	24h	1	0	0	1	dre-miR-29a	-0.18	Sites in UTR
TONSL	ENSDARG00000071294	72h,Testis	1	0	0	1	dre-miR-29a	-0.18	Sites in UTR
APCDD1L	ENSDARG00000075557	24h,72h,Adult,Brain,Testis	1	0	0	1	dre-miR-29a	-0.18	Sites in UTR
gon4l|GPATCH4	ENSDARG005867|091931	72h	1	0	0	1	dre-miR-29a	-0.18	Sites in UTR
EIF4G1 (1 of 3)	ENSDARG00000006200	Testis	1	0	1	0	dre-miR-29a	-0.18	Sites in UTR
yod1	ENSDARG00000008542	24h,72h,Adult,Brain,Ovary,Testis	1	0	1	0	dre-miR-29a	-0.18	Sites in UTR
ACAP2 (1 of 2)	ENSDARG00000060783	24h,72h,Adult,Brain,Ovary,Testis	1	0	1	0	dre-miR-29a	-0.18	Sites in UTR
H2BFM	ENSDARG00000074491	72h,Brain	1	0	1	0	dre-miR-29a	-0.18	Sites in UTR
PWWP2A	ENSDARG00000075526	24h,72h,Brain,Testis	1	0	1	0	dre-miR-29a	-0.18	Sites in UTR
stat3	ENSDARG00000022712	24h,72h,Adult,Brain,Ovary,Testis	1	0	0	1	dre-miR-29a	-0.18	Sites in UTR
frem2b	ENSDARG00000074369	24h,72h,Adult,Brain,Testis	1	0	0	1	dre-miR-29a	-0.18	Sites in UTR
NBEAL1	ENSDARG00000012524	24h,72h,Adult,Brain,Ovary,Testis	1	0	1	0	dre-miR-29a	-0.18	Sites in UTR
rufy3	ENSDARG00000029692	72h	1	0	1	0	dre-miR-29a	-0.18	Sites in UTR
FTSJ2	ENSDARG00000075368	72h,Adult,Brain,Testis	1	0	1	0	dre-miR-29a	-0.18	Sites in UTR
tpm4a	ENSDARG00000023963	24h,72h,Adult,Brain,Ovary,Testis	1	0	0	1	dre-miR-29a	-0.18	Sites in UTR
UBL7 (1 of 2)	ENSDARG00000024229	72h,Brain	1	0	0	1	dre-miR-29a	-0.18	Sites in UTR
MCOLN3 (1 of 2)	ENSDARG00000078363	24h,72h,Adult,Brain,Testis	1	0	0	1	dre-miR-29a	-0.18	Sites in UTR
adamts22	ENSDARG00000075930	24h,72h,Adult,Brain,Testis	2	0	1	1	dre-miR-29a	-0.18	Sites in UTR
acvr1b	ENSDARG00000018968	24h,72h,Adult,Brain,Ovary,Testis	1	0	1	0	dre-miR-29a	-0.18	Sites in UTR
tmem150a	ENSDARG00000068227	24h,72h,Adult,Brain,Ovary,Testis	1	0	1	0	dre-miR-29a	-0.18	Sites in UTR
suv420h1	ENSDARG00000041081	24h,72h,Adult,Brain,Ovary,Testis	2	0	2	0	dre-miR-29a	-0.18	Sites in UTR
grin1a	ENSDARG00000027828	24h,72h,Adult,Brain,Ovary,Testis	1	0	1	0	dre-miR-29a	-0.18	Sites in UTR
glb1	ENSDARG00000036415	24h,72h,Adult,Brain,Testis	1	0	1	0	dre-miR-29a	-0.18	Sites in UTR
trim9	ENSDARG00000039123	24h,72h,Adult,Brain,Testis	1	0	1	0	dre-miR-29a	-0.18	Sites in UTR
lipc	ENSDARG00000053476	Adult,Testis	1	0	1	0	dre-miR-29a	-0.18	Sites in UTR
ACAP2 (2 of 2)	ENSDARG00000056478	24h,72h,Adult,Brain,Ovary,Testis	1	0	1	0	dre-miR-29a	-0.18	Sites in UTR
ptprsa	ENSDARG00000059738	24h,72h,Adult,Brain,Ovary,Testis	1	0	1	0	dre-miR-29a	-0.18	Sites in UTR
ADAMTS12	ENSDARG00000067549	24h,72h,Adult,Brain,Ovary,Testis	1	0	1	0	dre-miR-29a	-0.18	Sites in UTR
DPY19L3	ENSDARG00000079013	24h,72h,Adult,Brain,Ovary,Testis	1	0	1	0	dre-miR-29a	-0.18	Sites in UTR
prmt5	ENSDARG00000079605	72h,Adult,Brain,Testis	1	0	1	0	dre-miR-29a	-0.18	Sites in UTR
ptpn4a	ENSDARG00000000631	24h,72h	1	0	1	0	dre-miR-29a	-0.18	Sites in UTR
ARHGEF37	ENSDARG00000002463	24h,72h,Adult,Brain	1	0	1	0	dre-miR-29a	-0.18	Sites in UTR
col9a3	ENSDARG00000037845	72h	1	0	1	0	dre-miR-29a	-0.18	Sites in UTR
zgc:111821	ENSDARG00000044276	72h,Adult,Brain,Ovary,Testis	1	0	1	0	dre-miR-29a	-0.18	Sites in UTR
crmp1	ENSDARG00000056742	24h,72h,Adult,Brain,Ovary,Testis	1	0	1	0	dre-miR-29a	-0.18	Sites in UTR
CABZ01113191.1	ENSDARG00000087737	Testis	1	0	1	0	dre-miR-29a	-0.18	Sites in UTR
atg9b	ENSDARG00000055292	24h,72h,Adult,Brain,Ovary,Testis	1	0	0	1	dre-miR-29a	-0.18	Sites in UTR
EPC1 (1 of 2)	ENSDARG00000060054	24h,72h,Adult,Brain,Ovary,Testis	1	0	0	1	dre-miR-29a	-0.18	Sites in UTR
NMB (2 of 2)	ENSDARG00000077167	72h,Brain,Testis	1	0	0	1	dre-miR-29a	-0.18	Sites in UTR
KIF25	ENSDARG00000017532	72h,Testis	1	0	1	0	dre-miR-29a	-0.18	Sites in UTR
cmya5	ENSDARG00000061379	24h,72h,Adult,Brain,Testis	1	0	1	0	dre-miR-29a	-0.18	Sites in UTR
CABZ01054405.2	ENSDARG00000089635	72h,Brain,Testis	1	0	1	0	dre-miR-29a	-0.18	Sites in UTR
ftr79	ENSDARG00000093972	Adult,Brain,Testis	1	0	1	0	dre-miR-29a	-0.18	Sites in UTR
rerea	ENSDARG00000077353	24h	1	0	0	1	dre-miR-29a	-0.18	Sites in UTR
CABZ01111872.1	ENSDARG00000090343	72h,Adult,Brain,Testis	1	0	0	1	dre-miR-29a	-0.18	Sites in UTR
pcsk5b	ENSDARG00000060518	72h,Brain,Testis	1	1	0	0	dre-miR-29a	-0.17	Sites in UTR
txnrd1	ENSDARG00000017864	24h,72h,Adult,Brain,Ovary,Testis	1	0	1	0	dre-miR-29a	-0.17	Sites in UTR
asap3	ENSDARG00000021896	24h,72h,Adult,Brain,Ovary,Testis	1	0	1	0	dre-miR-29a	-0.17	Sites in UTR
pip5k1ab	ENSDARG00000024642	72h,Brain,Ovary,Testis	1	0	1	0	dre-miR-29a	-0.17	Sites in UTR
itga11a	ENSDARG00000036086	24h,72h,Adult,Brain,Ovary,Testis	1	0	1	0	dre-miR-29a	-0.17	Sites in UTR
pgap1	ENSDARG00000062465	24h,72h,Adult,Brain,Ovary,Testis	1	0	1	0	dre-miR-29a	-0.17	Sites in UTR
h3f3b.1	ENSDARG00000068434	24h,72h,Adult,Brain,Ovary,Testis	1	0	0	1	dre-miR-29a	-0.17	Sites in UTR
si:ch1073-181h11.2	ENSDARG00000077336	24h,Adult,Brain,Ovary,Testis	1	0	0	1	dre-miR-29a	-0.17	Sites in UTR
arhgef19	ENSDARG00000078853	24h,72h,Adult,Brain,Ovary,Testis	2	0	1	1	dre-miR-29a	-0.17	Sites in UTR
ubtf	ENSDARG00000035066	24h,72h,Adult,Brain,Ovary,Testis	1	0	1	0	dre-miR-29a	-0.17	Sites in UTR
PREX1	ENSDARG00000075793	24h,72h,Adult,Brain,Ovary,Testis	1	0	1	0	dre-miR-29a	-0.17	Sites in UTR
RBM10	ENSDARG00000077400	Adult,Brain,Ovary,Testis	1	0	1	0	dre-miR-29a	-0.17	Sites in UTR
SYNPO2L (1 of 2)	ENSDARG00000078696	Adult,Brain	1	0	1	0	dre-miR-29a	-0.17	Sites in UTR
FCHSD2 (1 of 2)	ENSDARG00000089638	24h,72h,Adult,Brain,Ovary,Testis	1	0	0	1	dre-miR-29a	-0.17	Sites in UTR
stx3a	ENSDARG00000001880	24h,72h,Adult,Brain,Ovary,Testis	1	0	1	0	dre-miR-29a	-0.17	Sites in UTR
BBX	ENSDARG00000012699	72h	1	0	1	0	dre-miR-29a	-0.17	Sites in UTR
rarga	ENSDARG00000034117	24h,72h,Adult,Brain,Ovary,Testis	1	0	1	0	dre-miR-29a	-0.17	Sites in UTR
fosl2	ENSDARG00000040623	24h,72h,Adult,Brain,Ovary,Testis	1	0	1	0	dre-miR-29a	-0.17	Sites in UTR
cspg5b	ENSDARG00000070863	24h,72h,Adult,Brain,Testis	1	0	1	0	dre-miR-29a	-0.17	Sites in UTR
FOS (2 of 2)	ENSDARG00000068428	Brain	3	0	1	2	dre-miR-29a	-0.17	Sites in UTR
TYRP1 (2 of 2)	ENSDARG00000029204	24h,72h,Adult,Brain,Ovary,Testis	1	0	1	0	dre-miR-29a	-0.17	Sites in UTR
ccdc41	ENSDARG00000055720	24h,72h,Adult,Brain,Ovary,Testis	1	0	1	0	dre-miR-29a	-0.17	Sites in UTR
CEP57	ENSDARG00000067668	24h,72h,Adult,Brain,Ovary,Testis	1	0	1	0	dre-miR-29a	-0.17	Sites in UTR
rassf10a	ENSDARG00000077424	24h,72h,Adult,Brain,Ovary,Testis	1	0	1	0	dre-miR-29a	-0.17	Sites in UTR
BX004964.4	ENSDARG00000087249	24h,72h,Adult,Brain,Ovary,Testis	1	0	1	0	dre-miR-29a	-0.17	Sites in UTR
kdrl	ENSDARG00000015815	24h,72h,Adult,Brain,Ovary,Testis	1	0	0	1	dre-miR-29a	-0.17	Sites in UTR
ZNF687 (1 of 2)	ENSDARG00000019299	24h,72h,Adult,Brain,Ovary,Testis	1	0	0	1	dre-miR-29a	-0.17	Sites in UTR
METTL21A	ENSDARG00000012051	72h,Adult,Brain,Ovary,Testis	1	0	1	0	dre-miR-29a	-0.17	Sites in UTR
mthfd2l	ENSDARG00000054199	Brain	1	0	1	0	dre-miR-29a	-0.17	Sites in UTR
dcaf6	ENSDARG00000078311	72h,Brain	1	0	1	0	dre-miR-29a	-0.17	Sites in UTR
CU464205.2	ENSDARG00000088331	Ovary	1	0	1	0	dre-miR-29a	-0.17	Sites in UTR
ccnt2b	ENSDARG00000036510	Adult,Ovary,Testis	1	0	0	1	dre-miR-29a	-0.17	Sites in UTR
slc35c2	ENSDARG00000037517	24h,72h,Brain,Testis	1	0	0	1	dre-miR-29a	-0.17	Sites in UTR
C2H10orf67	ENSDARG00000076896	Brain,Ovary,Testis	1	0	0	1	dre-miR-29a	-0.17	Sites in UTR
FAT3	ENSDARG00000033840	24h,72h,Brain	1	0	1	0	dre-miR-29a	-0.17	Sites in UTR
agpat2	ENSDARG00000068437	72h,Brain	1	0	1	0	dre-miR-29a	-0.17	Sites in UTR
BX649252.2	ENSDARG00000071676	24h,Ovary,Testis	1	0	1	0	dre-miR-29a	-0.17	Sites in UTR
loxl5a	ENSDARG00000071680	Ovary,Testis	1	0	1	0	dre-miR-29a	-0.17	Sites in UTR
AMIGO3 (1 of 2)	ENSDARG00000074469	24h,72h,Adult,Brain	1	0	1	0	dre-miR-29a	-0.17	Sites in UTR
MKL1 (2 of 2)	ENSDARG00000075867	Brain,Ovary,Testis	1	0	1	0	dre-miR-29a	-0.17	Sites in UTR
slc23a3	ENSDARG00000088891	24h,72h,Brain,Testis	1	0	1	0	dre-miR-29a	-0.17	Sites in UTR
nkx2.1b	ENSDARG00000019835	24h,72h,Brain	1	0	0	1	dre-miR-29a	-0.17	Sites in UTR
schip1	ENSDARG00000035175	24h,72h,Adult,Brain,Ovary,Testis	1	0	0	1	dre-miR-29a	-0.17	Sites in UTR
neurod6a	ENSDARG00000040008	72h,Adult,Brain,Ovary,Testis	1	0	0	1	dre-miR-29a	-0.17	Sites in UTR
col2a1a	ENSDARG00000069093	24h,72h,Adult,Brain,Testis	1	0	0	1	dre-miR-29a	-0.17	Sites in UTR
LARS2 (1 of 2)	ENSDARG00000089393	72h,Adult,Brain,Ovary,Testis	1	0	0	1	dre-miR-29a	-0.17	Sites in UTR
ddx3	ENSDARG00000020573	24h,72h,Adult,Brain,Ovary,Testis	1	1	0	0	dre-miR-29a	-0.17	Sites in UTR
ddx19	ENSDARG00000005699	24h,72h,Adult,Brain,Ovary,Testis	1	0	1	0	dre-miR-29a	-0.17	Sites in UTR
metap2l	ENSDARG00000069261	24h,72h,Adult,Brain,Ovary,Testis	1	0	1	0	dre-miR-29a	-0.17	Sites in UTR
SGCG (1 of 2)	ENSDARG00000090096	24h,72h,Adult,Testis	1	0	1	0	dre-miR-29a	-0.17	Sites in UTR
zmiz1	ENSDARG00000074502	24h,72h,Adult,Brain,Ovary,Testis	1	0	0	1	dre-miR-29a	-0.17	Sites in UTR
zgc:153031	ENSDARG00000068876	Brain,Testis	1	0	1	0	dre-miR-29a	-0.17	Sites in UTR
lgi2b	ENSDARG00000069701	24h,72h,Adult,Brain,Testis	1	0	1	0	dre-miR-29a	-0.17	Sites in UTR
CABZ01021435.3	ENSDARG00000090282	72h,Adult,Brain,Ovary,Testis	1	0	1	0	dre-miR-29a	-0.17	Sites in UTR
DIDO1 (2 of 2)	ENSDARG00000057907	Brain,Testis	1	0	0	1	dre-miR-29a	-0.17	Sites in UTR
si:ch211-202h22.8	ENSDARG00000078138	72h,Adult,Testis	1	0	0	1	dre-miR-29a	-0.17	Sites in UTR
casz1	ENSDARG00000037030	24h,72h,Adult,Brain,Testis	1	1	0	0	dre-miR-29a	-0.17	Sites in UTR
bmpr1aa	ENSDARG00000019728	72h,Brain	1	0	1	0	dre-miR-29a	-0.17	Sites in UTR
per1a	ENSDARG00000056885	72h,Adult,Testis	1	0	1	0	dre-miR-29a	-0.17	Sites in UTR
FAM83G (1 of 2)	ENSDARG00000062929	24h,72h,Adult,Brain,Ovary,Testis	1	0	1	0	dre-miR-29a	-0.17	Sites in UTR
EFNA2 (2 of 2)	ENSDARG00000079740	24h,72h,Adult,Brain,Testis	1	0	1	0	dre-miR-29a	-0.17	Sites in UTR
dock4b	ENSDARG00000024874	24h,72h,Adult,Brain,Ovary,Testis	1	0	0	1	dre-miR-29a	-0.17	Sites in UTR
fam5b	ENSDARG00000014302	72h,Adult,Brain,Testis	1	0	1	0	dre-miR-29a	-0.17	Sites in UTR
egf	ENSDARG00000052739	72h,Brain,Testis	1	0	1	0	dre-miR-29a	-0.17	Sites in UTR
zgc:109889	ENSDARG00000069600	24h,72h,Adult,Brain,Ovary,Testis	1	0	1	0	dre-miR-29a	-0.17	Sites in UTR
ASIC2	ENSDARG00000071637	Adult,Ovary	1	0	1	0	dre-miR-29a	-0.17	Sites in UTR
mon1a	ENSDARG00000078585	24h,72h,Adult,Brain,Ovary,Testis	1	0	1	0	dre-miR-29a	-0.17	Sites in UTR
CU467646.3	ENSDARG00000091810	Brain,Testis	1	0	1	0	dre-miR-29a	-0.17	Sites in UTR
slc35e4	ENSDARG00000009459	24h,72h,Adult,Brain,Ovary,Testis	1	0	1	0	dre-miR-29a	-0.17	Sites in UTR
si:zfos-979f1.2	ENSDARG00000011652	72h,Testis	1	0	1	0	dre-miR-29a	-0.17	Sites in UTR
cacna2d1a	ENSDARG00000014804	72h,Testis	1	0	1	0	dre-miR-29a	-0.17	Sites in UTR
cnih	ENSDARG00000020311	72h,Brain	1	0	1	0	dre-miR-29a	-0.17	Sites in UTR
zgc:113209	ENSDARG00000043808	24h,72h,Adult,Brain,Ovary,Testis	1	0	1	0	dre-miR-29a	-0.17	Sites in UTR
tnika	ENSDARG00000056218	24h,72h,Adult,Brain,Ovary,Testis	1	0	1	0	dre-miR-29a	-0.17	Sites in UTR
pdk2	ENSDARG00000059054	72h,Adult,Brain,Ovary,Testis	1	0	1	0	dre-miR-29a	-0.17	Sites in UTR
si:ch211-1o14.5	ENSDARG00000060415	24h,72h,Adult,Brain,Ovary,Testis	1	0	1	0	dre-miR-29a	-0.17	Sites in UTR
SHARPIN (2 of 2)	ENSDARG00000076995	24h,72h,Adult,Brain,Ovary,Testis	1	0	1	0	dre-miR-29a	-0.17	Sites in UTR
acpl2	ENSDARG00000040644	72h,Adult	1	0	0	1	dre-miR-29a	-0.17	Sites in UTR
HMOX2 (2 of 2)	ENSDARG00000078452	24h,72h,Adult,Brain,Ovary,Testis	1	0	0	1	dre-miR-29a	-0.17	Sites in UTR
abi1b	ENSDARG00000062991	24h,72h,Adult,Brain,Ovary,Testis	3	0	2	1	dre-miR-29a	-0.16	Sites in UTR
sox4a	ENSDARG00000004588	72h	1	0	1	0	dre-miR-29a	-0.16	Sites in UTR
fez1	ENSDARG00000023174	24h,72h	1	0	1	0	dre-miR-29a	-0.16	Sites in UTR
pafah1b3	ENSDARG00000058047	24h,72h,Adult,Brain,Ovary,Testis	1	0	1	0	dre-miR-29a	-0.16	Sites in UTR
CU019652.1	ENSDARG00000062008	24h,72h,Adult,Brain,Ovary,Testis	1	0	1	0	dre-miR-29a	-0.16	Sites in UTR
si:ch211-198a12.6	ENSDARG00000074624	24h	1	0	1	0	dre-miR-29a	-0.16	Sites in UTR
ppm1lb	ENSDARG00000089641	Brain,Testis	1	0	1	0	dre-miR-29a	-0.16	Sites in UTR
hoxc12a	ENSDARG00000070352	24h,72h,Adult,Ovary,Testis	1	0	0	1	dre-miR-29a	-0.16	Sites in UTR
ZNF580	ENSDARG00000078220	24h,72h,Adult,Brain,Ovary,Testis	1	0	1	0	dre-miR-29a	-0.16	Sites in UTR
CABZ01089980.1	ENSDARG00000088022	72h,Adult,Brain,Ovary,Testis	1	0	1	0	dre-miR-29a	-0.16	Sites in UTR
marcksa	ENSDARG00000004049	72h,Brain,Testis	1	0	0	1	dre-miR-29a	-0.16	Sites in UTR
dusp1	ENSDARG00000007628	24h,72h,Adult,Brain,Ovary,Testis	1	0	0	1	dre-miR-29a	-0.16	Sites in UTR
C5H2orf42	ENSDARG00000059636	24h,72h,Adult,Brain,Ovary,Testis	1	0	0	1	dre-miR-29a	-0.16	Sites in UTR
vegfc	ENSDARG00000069640	24h,72h,Adult,Brain,Testis	1	0	0	1	dre-miR-29a	-0.16	Sites in UTR
gabra6a	ENSDARG00000075058	24h,72h,Adult,Ovary,Testis	1	0	0	1	dre-miR-29a	-0.16	Sites in UTR
LHFPL4	ENSDARG00000078998	72h,Adult,Brain,Testis	2	0	1	1	dre-miR-29a	-0.16	Sites in UTR
NAT16	ENSDARG00000086222	24h,Adult,Brain	2	0	2	0	dre-miR-29a	-0.16	Sites in UTR
SVIL (1 of 2)	ENSDARG00000014651	72h,Brain,Ovary,Testis	1	0	1	0	dre-miR-29a	-0.16	Sites in UTR
ef1	ENSDARG00000020759	24h,72h,Adult,Brain,Ovary,Testis	1	0	1	0	dre-miR-29a	-0.16	Sites in UTR
slc17a6b	ENSDARG00000041150	24h,72h,Brain,Testis	1	0	1	0	dre-miR-29a	-0.16	Sites in UTR
gpr173	ENSDARG00000042922	24h,72h,Brain,Ovary,Testis	1	0	1	0	dre-miR-29a	-0.16	Sites in UTR
CACHD1	ENSDARG00000061590	72h	1	0	1	0	dre-miR-29a	-0.16	Sites in UTR
enc1	ENSDARG00000035398	24h,72h,Adult,Brain,Ovary,Testis	2	0	2	0	dre-miR-29a	-0.16	Sites in UTR
si:ch211-129c21.1	ENSDARG00000024775	24h,72h	1	1	0	0	dre-miR-29a	-0.16	Sites in UTR
QRICH1	ENSDARG00000019797	Brain	1	0	1	0	dre-miR-29a	-0.16	Sites in UTR
sap30l	ENSDARG00000030213	72h,Brain,Testis	1	0	1	0	dre-miR-29a	-0.16	Sites in UTR
pld1a	ENSDARG00000056228	24h,72h,Adult,Brain,Ovary,Testis	1	0	1	0	dre-miR-29a	-0.16	Sites in UTR
RNF19B	ENSDARG00000060926	24h,72h,Adult,Brain,Ovary,Testis	1	0	1	0	dre-miR-29a	-0.16	Sites in UTR
megf11	ENSDARG00000062686	72h,Brain	1	0	1	0	dre-miR-29a	-0.16	Sites in UTR
BX322657.1	ENSDARG00000079735	Brain,Testis	1	0	1	0	dre-miR-29a	-0.16	Sites in UTR
cplx3b	ENSDARG00000089486	24h,72h,Adult,Brain,Ovary,Testis	1	0	1	0	dre-miR-29a	-0.16	Sites in UTR
cbx1a	ENSDARG00000004189	24h,Adult	1	0	1	0	dre-miR-29a	-0.16	Sites in UTR
si:dkey-51e6.1	ENSDARG00000042133	Brain,Testis	1	0	1	0	dre-miR-29a	-0.16	Sites in UTR
INTU	ENSDARG00000077639	24h,72h,Brain,Testis	1	0	1	0	dre-miR-29a	-0.16	Sites in UTR
she	ENSDARG00000087956	24h,72h,Adult,Brain,Ovary,Testis	1	0	1	0	dre-miR-29a	-0.16	Sites in UTR
KCNJ10 (1 of 2)	ENSDARG00000090815	24h,72h,Adult,Brain,Testis	1	0	1	0	dre-miR-29a	-0.16	Sites in UTR
golph3	ENSDARG00000052851	24h,72h,Adult,Brain,Ovary,Testis	1	0	0	1	dre-miR-29a	-0.16	Sites in UTR
RNF122	ENSDARG00000063483	72h,Adult,Brain,Ovary,Testis	1	0	0	1	dre-miR-29a	-0.16	Sites in UTR
mycn	ENSDARG00000006837	72h	1	0	1	0	dre-miR-29a	-0.16	Sites in UTR
ck2a2a	ENSDARG00000012818	72h	1	0	1	0	dre-miR-29a	-0.16	Sites in UTR
slc17a7	ENSDARG00000016480	72h,Brain	1	0	1	0	dre-miR-29a	-0.16	Sites in UTR
gfap	ENSDARG00000025301	24h,72h,Adult,Brain,Testis	1	0	0	1	dre-miR-29a	-0.16	Sites in UTR
SLC25A6 (2 of 2)	ENSDARG00000042521	24h,72h,Adult	1	0	0	1	dre-miR-29a	-0.16	Sites in UTR
ADAMTS8 (1 of 2)	ENSDARG00000058252	72h,Adult,Testis	1	0	0	1	dre-miR-29a	-0.16	Sites in UTR
zgc:162740	ENSDARG00000058842	24h,72h,Adult,Brain,Ovary,Testis	1	0	0	1	dre-miR-29a	-0.16	Sites in UTR
tmed1a	ENSDARG00000031325	72h,Adult	1	0	1	0	dre-miR-29a	-0.16	Sites in UTR
setd4	ENSDARG00000036592	24h,72h,Brain,Testis	1	0	1	0	dre-miR-29a	-0.16	Sites in UTR
znf800b	ENSDARG00000039843	24h,72h,Brain,Ovary,Testis	1	0	1	0	dre-miR-29a	-0.16	Sites in UTR
TP53INP2	ENSDARG00000089986	72h,Testis	1	0	1	0	dre-miR-29a	-0.16	Sites in UTR
col11a1b	ENSDARG00000009014	Testis	1	0	0	1	dre-miR-29a	-0.16	Sites in UTR
pmm2	ENSDARG00000037654	Adult	1	0	0	1	dre-miR-29a	-0.16	Sites in UTR
EIF2C1	ENSDARG00000092644	24h,72h,Adult,Brain,Ovary,Testis	1	0	0	1	dre-miR-29a	-0.16	Sites in UTR
CABZ01071407.1	ENSDARG00000013134	72h,Adult,Brain	1	0	0	1	dre-miR-29a	-0.16	Sites in UTR
tnmd	ENSDARG00000052615	72h,Adult,Brain,Testis	1	0	0	1	dre-miR-29a	-0.16	Sites in UTR
rnf44	ENSDARG00000068582	24h,72h,Adult,Brain,Ovary,Testis	1	0	0	1	dre-miR-29a	-0.16	Sites in UTR
PHLDB2 (1 of 2)	ENSDARG00000074843	24h,72h,Adult,Brain,Ovary,Testis	1	0	0	1	dre-miR-29a	-0.16	Sites in UTR
snx9	ENSDARG00000000837	72h,Adult,Testis	1	1	0	0	dre-miR-29a	-0.16	Sites in UTR
NBEA (2 of 2)	ENSDARG00000010158	24h,72h,Brain,Ovary,Testis	1	0	1	0	dre-miR-29a	-0.16	Sites in UTR
mpp2a	ENSDARG00000053453	24h,72h,Adult,Brain,Ovary,Testis	1	0	1	0	dre-miR-29a	-0.16	Sites in UTR
aplnra	ENSDARG00000078356	72h,Brain	1	0	1	0	dre-miR-29a	-0.16	Sites in UTR
CYTH3 (1 of 3)	ENSDARG00000005159	24h,72h,Adult,Brain,Ovary,Testis	1	0	0	1	dre-miR-29a	-0.16	Sites in UTR
aqp9b	ENSDARG00000053480	24h,72h,Adult,Brain,Testis	1	0	0	1	dre-miR-29a	-0.16	Sites in UTR
fbxo22	ENSDARG00000053505	24h,72h,Adult,Brain,Ovary,Testis	1	0	0	1	dre-miR-29a	-0.16	Sites in UTR
dlx3b	ENSDARG00000014626	24h,72h,Adult,Ovary,Testis	1	0	1	0	dre-miR-29a	-0.15	Sites in UTR
VPS37B (1 of 2)	ENSDARG00000039319	24h,72h,Adult,Brain,Ovary,Testis	1	0	1	0	dre-miR-29a	-0.15	Sites in UTR
FMNL1 (1 of 2)	ENSDARG00000055713	24h,72h,Adult,Testis	1	0	1	0	dre-miR-29a	-0.15	Sites in UTR
TDRD7 (1 of 2)	ENSDARG00000077523	72h,Brain,Ovary,Testis	1	0	1	0	dre-miR-29a	-0.15	Sites in UTR
pvrl1b	ENSDARG00000086034	24h,72h,Adult,Ovary	1	0	1	0	dre-miR-29a	-0.15	Sites in UTR
shank3b	ENSDARG00000063054	24h,72h,Adult,Brain,Ovary,Testis	1	0	0	1	dre-miR-29a	-0.15	Sites in UTR
BX255919.1	ENSDARG00000002172	24h,72h,Adult,Brain,Ovary,Testis	1	0	1	0	dre-miR-29a	-0.15	Sites in UTR
TTYH3 (1 of 2)	ENSDARG00000034473	24h,72h,Adult,Brain,Ovary,Testis	1	0	1	0	dre-miR-29a	-0.15	Sites in UTR
GPR101	ENSDARG00000039218	24h,72h,Adult,Brain,Testis	1	0	1	0	dre-miR-29a	-0.15	Sites in UTR
pcyt2	ENSDARG00000043003	24h,72h,Adult,Brain,Ovary,Testis	1	0	1	0	dre-miR-29a	-0.15	Sites in UTR
bms1l	ENSDARG00000054154	72h,Brain	1	0	1	0	dre-miR-29a	-0.15	Sites in UTR
ARHGAP25	ENSDARG00000061784	24h,72h,Adult,Brain,Ovary,Testis	1	0	1	0	dre-miR-29a	-0.15	Sites in UTR
e2f7	ENSDARG00000008986	24h,72h,Adult,Brain,Ovary,Testis	1	0	0	1	dre-miR-29a	-0.15	Sites in UTR
fstl1b	ENSDARG00000039576	24h,72h,Adult,Brain,Ovary,Testis	1	0	0	1	dre-miR-29a	-0.15	Sites in UTR
prom1a	ENSDARG00000039966	24h,72h,Adult,Brain,Ovary,Testis	1	0	0	1	dre-miR-29a	-0.15	Sites in UTR
purb	ENSDARG00000068013	24h,72h,Adult,Brain,Ovary,Testis	5	1	4	0	dre-miR-29a	-0.15	Sites in UTR
GALNT6	ENSDARG00000014386	24h,72h,Brain,Testis	1	0	1	0	dre-miR-29a	-0.15	Sites in UTR
slc1a2a	ENSDARG00000052138	24h,72h,Adult,Testis	1	0	1	0	dre-miR-29a	-0.15	Sites in UTR
IRS1	ENSDARG00000054087	24h,72h,Adult,Brain,Ovary,Testis	1	0	1	0	dre-miR-29a	-0.15	Sites in UTR
FAM40B	ENSDARG00000059003	24h,72h,Adult,Brain,Ovary,Testis	1	0	1	0	dre-miR-29a	-0.15	Sites in UTR
ldhbb	ENSDARG00000071076	Adult,Brain,Testis	1	0	1	0	dre-miR-29a	-0.15	Sites in UTR
GPR156	ENSDARG00000086215	24h,72h,Adult,Brain,Ovary,Testis	1	0	1	0	dre-miR-29a	-0.15	Sites in UTR
rac3b	ENSDARG00000020795	24h,72h,Adult,Brain,Ovary,Testis	1	0	0	1	dre-miR-29a	-0.15	Sites in UTR
gngt2a	ENSDARG00000010680	72h,Adult,Testis	1	0	1	0	dre-miR-29a	-0.15	Sites in UTR
ypel1	ENSDARG00000035630	24h,72h,Adult,Brain,Ovary,Testis	1	0	1	0	dre-miR-29a	-0.15	Sites in UTR
vcpip1	ENSDARG00000060177	24h,72h,Adult,Brain,Ovary,Testis	1	0	1	0	dre-miR-29a	-0.15	Sites in UTR
ubn2	ENSDARG00000063062	24h,72h,Adult,Brain,Ovary,Testis	1	0	1	0	dre-miR-29a	-0.15	Sites in UTR
SERP1	ENSDARG00000076223	24h,72h,Adult,Brain,Ovary,Testis	1	0	1	0	dre-miR-29a	-0.15	Sites in UTR
zgc:113265	ENSDARG00000076807	72h,Testis	1	0	1	0	dre-miR-29a	-0.15	Sites in UTR
FAM117B (1 of 2)	ENSDARG00000009839	Brain,Testis	1	0	0	1	dre-miR-29a	-0.15	Sites in UTR
phyh	ENSDARG00000017549	24h,72h,Adult,Brain,Ovary,Testis	1	0	0	1	dre-miR-29a	-0.15	Sites in UTR
sgk1	ENSDARG00000025522	24h,72h,Adult,Brain,Ovary,Testis	1	0	0	1	dre-miR-29a	-0.15	Sites in UTR
tgfb1b	ENSDARG00000034895	24h,72h,Adult,Brain,Ovary,Testis	1	0	0	1	dre-miR-29a	-0.15	Sites in UTR
PHYH (2 of 2)	ENSDARG00000086740	24h,72h,Adult,Brain,Ovary,Testis	1	0	0	1	dre-miR-29a	-0.15	Sites in UTR
cadm3	ENSDARG00000057013	24h,72h,Adult,Brain,Ovary,Testis	2	0	2	0	dre-miR-29a	-0.15	Sites in UTR
DPH3	ENSDARG00000043360	72h,Brain,Testis	1	0	1	0	dre-miR-29a	-0.15	Sites in UTR
PPIC	ENSDARG00000053219	24h,72h,Adult,Brain,Testis	1	0	1	0	dre-miR-29a	-0.15	Sites in UTR
ndufa4	ENSDARG00000056108	24h,72h,Adult,Brain,Ovary,Testis	1	0	1	0	dre-miR-29a	-0.15	Sites in UTR
aatka	ENSDARG00000078222	72h,Adult,Brain,Ovary,Testis	1	0	1	0	dre-miR-29a	-0.15	Sites in UTR
col6a2	ENSDARG00000061436	24h,72h,Adult,Brain,Ovary,Testis	1	0	0	1	dre-miR-29a	-0.15	Sites in UTR
SHROOM3	ENSDARG00000090422	24h,72h,Adult,Brain,Ovary,Testis	1	0	0	1	dre-miR-29a	-0.15	Sites in UTR
slc8a4a	ENSDARG00000055154	72h,Brain,Testis	1	1	0	0	dre-miR-29a	-0.15	Sites in UTR
fhdc1	ENSDARG00000074812	72h,Brain	1	1	0	0	dre-miR-29a	-0.15	Sites in UTR
tmem106bb	ENSDARG00000035949	24h,72h,Adult,Brain,Testis	1	0	1	0	dre-miR-29a	-0.15	Sites in UTR
tmx4	ENSDARG00000053942	24h,72h,Adult	1	0	1	0	dre-miR-29a	-0.15	Sites in UTR
cdh15	ENSDARG00000068191	24h,72h,Adult	1	0	1	0	dre-miR-29a	-0.15	Sites in UTR
tmem170b	ENSDARG00000071205	24h,72h,Brain,Testis	1	0	1	0	dre-miR-29a	-0.15	Sites in UTR
TMEM170B (2 of 2)	ENSDARG00000087025	Brain,Ovary,Testis	1	0	1	0	dre-miR-29a	-0.15	Sites in UTR
ZBTB39	ENSDARG00000019265	24h,72h,Adult,Brain,Ovary,Testis	1	0	0	1	dre-miR-29a	-0.15	Sites in UTR
rhogc	ENSDARG00000028401	24h,72h,Adult,Brain,Ovary,Testis	1	0	0	1	dre-miR-29a	-0.15	Sites in UTR
SRCIN1 (1 of 2)	ENSDARG00000059773	24h,72h,Adult,Brain,Testis	1	1	0	0	dre-miR-29a	-0.15	Sites in UTR
lamb2l	ENSDARG00000033950	24h,Brain	1	0	1	0	dre-miR-29a	-0.15	Sites in UTR
h2afy	ENSDARG00000053442	24h,72h,Adult,Brain,Ovary,Testis	1	0	1	0	dre-miR-29a	-0.15	Sites in UTR
sdk2b	ENSDARG00000060452	24h,72h,Adult,Brain,Ovary,Testis	1	0	1	0	dre-miR-29a	-0.15	Sites in UTR
pcgf6	ENSDARG00000069681	72h,Brain	1	0	1	0	dre-miR-29a	-0.15	Sites in UTR
per3	ENSDARG00000010519	Testis	1	0	0	1	dre-miR-29a	-0.15	Sites in UTR
tpd52l2a	ENSDARG00000027154	72h	1	0	0	1	dre-miR-29a	-0.15	Sites in UTR
MAP1B	ENSDARG00000060434	24h,72h,Adult,Brain,Testis	1	0	0	1	dre-miR-29a	-0.15	Sites in UTR
FRMD4A	ENSDARG00000042249	24h,72h,Adult,Brain,Ovary,Testis	2	0	1	1	dre-miR-29a	-0.15	Sites in UTR
FMOD (2 of 2)	ENSDARG00000010294	24h,72h	2	0	0	2	dre-miR-29a	-0.15	Sites in UTR
phyhipla	ENSDARG00000003998	24h,72h,Adult,Brain,Testis	1	0	1	0	dre-miR-29a	-0.15	Sites in UTR
si:dkey-42p8.3	ENSDARG00000008767	24h,72h,Adult,Brain,Testis	1	0	1	0	dre-miR-29a	-0.15	Sites in UTR
kcnj11	ENSDARG00000051880	24h,72h,Adult	1	0	1	0	dre-miR-29a	-0.15	Sites in UTR
AZI1 (2 of 2)	ENSDARG00000088984	24h,Brain,Testis	1	0	1	0	dre-miR-29a	-0.15	Sites in UTR
arpp19a	ENSDARG00000032532	24h,72h,Adult,Brain,Ovary,Testis	1	0	0	1	dre-miR-29a	-0.15	Sites in UTR
slc35f2	ENSDARG00000069745	24h,72h,Adult,Ovary,Testis	1	0	0	1	dre-miR-29a	-0.15	Sites in UTR
tmtopsb	ENSDARG00000032246	24h,72h,Adult,Brain,Ovary,Testis	2	0	2	0	dre-miR-29a	-0.15	Sites in UTR
zgc:158689	ENSDARG00000017785	24h,72h,Adult,Brain,Ovary,Testis	1	0	1	0	dre-miR-29a	-0.15	Sites in UTR
ogt.1	ENSDARG00000057702	72h,Adult,Brain	1	0	1	0	dre-miR-29a	-0.15	Sites in UTR
pm20d1.2	ENSDARG00000062096	24h,72h,Adult,Brain,Ovary,Testis	1	0	1	0	dre-miR-29a	-0.15	Sites in UTR
RASSF5	ENSDARG00000070601	24h,72h,Adult,Brain,Ovary,Testis	1	0	1	0	dre-miR-29a	-0.15	Sites in UTR
nmnat1|rbp7a	ENSDARG055893|091906	Brain,Testis	1	0	1	0	dre-miR-29a	-0.15	Sites in UTR
dpysl3	ENSDARG00000002587	24h,72h,Adult,Brain,Testis	1	0	0	1	dre-miR-29a	-0.15	Sites in UTR
VTCN1	ENSDARG00000078643	24h,72h,Adult,Testis	1	0	0	1	dre-miR-29a	-0.15	Sites in UTR
CU929258.1	ENSDARG00000016527	Adult,Brain,Ovary,Testis	1	0	1	0	dre-miR-29a	-0.15	Sites in UTR
sgsm3	ENSDARG00000019038	72h,Testis	1	0	1	0	dre-miR-29a	-0.15	Sites in UTR
casc3	ENSDARG00000029911	24h,72h,Adult,Brain,Ovary,Testis	1	0	1	0	dre-miR-29a	-0.15	Sites in UTR
TAOK1 (1 of 3)	ENSDARG00000069603	24h,72h,Adult,Brain,Ovary,Testis	1	0	1	0	dre-miR-29a	-0.15	Sites in UTR
SUOX	ENSDARG00000091574	24h,72h,Adult,Brain,Ovary,Testis	1	0	1	0	dre-miR-29a	-0.15	Sites in UTR
s100u	ENSDARG00000071014	24h,72h,Adult,Brain,Ovary,Testis	1	0	0	1	dre-miR-29a	-0.15	Sites in UTR
appl2	ENSDARG00000078139	24h,72h,Adult,Brain,Ovary,Testis	1	0	0	1	dre-miR-29a	-0.15	Sites in UTR
aclya	ENSDARG00000017738	24h,72h	1	0	1	0	dre-miR-29a	-0.14	Sites in UTR
CDS1	ENSDARG00000019549	24h,72h,Adult,Brain,Ovary,Testis	1	0	1	0	dre-miR-29a	-0.14	Sites in UTR
fzd4	ENSDARG00000077111	24h,72h,Adult,Brain,Ovary,Testis	1	0	1	0	dre-miR-29a	-0.14	Sites in UTR
si:ch73-340m8.2|si:ch73-340m8.3	ENSDARG040258|095961	24h,72h,Adult,Brain,Ovary,Testis	1	0	1	0	dre-miR-29a	-0.14	Sites in UTR
BAALC (2 of 2)	ENSDARG00000077775	Brain,Testis	1	0	0	1	dre-miR-29a	-0.14	Sites in UTR
si:ch211-152p11.4	ENSDARG00000079705	24h,72h,Adult,Brain,Ovary,Testis	1	0	0	1	dre-miR-29a	-0.14	Sites in UTR
klhl26	ENSDARG00000053876	72h,Adult,Brain,Ovary,Testis	2	0	1	1	dre-miR-29a	-0.14	Sites in UTR
zgc:114119	ENSDARG00000035725	72h,Brain	1	0	1	0	dre-miR-29a	-0.14	Sites in UTR
CCDC88C	ENSDARG00000053713	24h,72h,Adult,Brain,Ovary,Testis	1	0	1	0	dre-miR-29a	-0.14	Sites in UTR
PICK1	ENSDARG00000071152	24h,72h,Adult,Brain,Testis	1	0	1	0	dre-miR-29a	-0.14	Sites in UTR
arhgap21a	ENSDARG00000075328	24h,72h,Adult,Brain,Testis	1	0	1	0	dre-miR-29a	-0.14	Sites in UTR
CABZ01036415.1	ENSDARG00000086195	24h,72h,Brain	1	0	1	0	dre-miR-29a	-0.14	Sites in UTR
CABZ01079490.1	ENSDARG00000091595	72h,Testis	1	0	1	0	dre-miR-29a	-0.14	Sites in UTR
ctnnd2b	ENSDARG00000003779	24h,72h,Adult,Brain,Ovary,Testis	1	0	0	1	dre-miR-29a	-0.14	Sites in UTR
zrsr2	ENSDARG00000058448	Brain	2	0	2	0	dre-miR-29a	-0.14	Sites in UTR
znf385b	ENSDARG00000006065	24h,72h	1	0	1	0	dre-miR-29a	-0.14	Sites in UTR
pi4k2a	ENSDARG00000033666	24h,72h,Adult,Brain,Ovary,Testis	1	0	1	0	dre-miR-29a	-0.14	Sites in UTR
FP102071.1	ENSDARG00000039951	Adult,Brain	1	0	1	0	dre-miR-29a	-0.14	Sites in UTR
C8H1orf222	ENSDARG00000075917	24h,72h,Adult,Brain,Ovary,Testis	1	0	1	0	dre-miR-29a	-0.14	Sites in UTR
ccnd2a	ENSDARG00000051748	24h,72h,Adult,Brain,Ovary,Testis	1	0	0	1	dre-miR-29a	-0.14	Sites in UTR
fzd3b	ENSDARG00000058692	72h,Brain	2	0	2	0	dre-miR-29a	-0.14	Sites in UTR
pax6b	ENSDARG00000045936	24h,72h,Adult,Brain,Testis	2	0	1	1	dre-miR-29a	-0.14	Sites in UTR
RNF19A	ENSDARG00000012040	24h,72h,Adult,Brain,Ovary,Testis	1	0	1	0	dre-miR-29a	-0.14	Sites in UTR
cnn1a	ENSDARG00000017193	72h,Adult,Testis	1	0	1	0	dre-miR-29a	-0.14	Sites in UTR
tnfaip3	ENSDARG00000027777	24h,72h,Adult,Brain,Ovary,Testis	1	0	1	0	dre-miR-29a	-0.14	Sites in UTR
ube2j2	ENSDARG00000061161	24h,72h,Adult,Brain,Ovary,Testis	1	0	1	0	dre-miR-29a	-0.14	Sites in UTR
atp13a2	ENSDARG00000061890	24h,72h,Adult	1	0	1	0	dre-miR-29a	-0.14	Sites in UTR
ctdsplb	ENSDARG00000062116	Ovary	1	0	1	0	dre-miR-29a	-0.14	Sites in UTR
neurla	ENSDARG00000069438	24h,72h,Adult,Brain,Testis	1	0	1	0	dre-miR-29a	-0.14	Sites in UTR
lman2lb	ENSDARG00000088663	24h,72h,Adult,Brain,Ovary,Testis	1	0	1	0	dre-miR-29a	-0.14	Sites in UTR
TNFRSF14 (10 of 12)	ENSDARG00000068963	24h,72h,Adult,Brain,Ovary,Testis	1	0	0	1	dre-miR-29a	-0.14	Sites in UTR
tpx2	ENSDARG00000078654	72h	1	0	0	1	dre-miR-29a	-0.14	Sites in UTR
CT737190.2	ENSDARG00000068290	72h,Adult,Brain,Testis	1	1	0	0	dre-miR-29a	-0.14	Sites in UTR
EMP3 (1 of 2)	ENSDARG00000036428	72h,Brain,Testis	1	0	1	0	dre-miR-29a	-0.14	Sites in UTR
MN1 (1 of 2)	ENSDARG00000079248	24h,72h,Adult,Brain,Testis	1	0	1	0	dre-miR-29a	-0.14	Sites in UTR
si:ch73-197b13.1	ENSDARG00000092258	24h,72h,Adult,Brain,Ovary,Testis	1	0	1	0	dre-miR-29a	-0.14	Sites in UTR
dnajc7	ENSDARG00000091245	24h	1	0	0	1	dre-miR-29a	-0.14	Sites in UTR
aspa	ENSDARG00000005154	72h,Adult,Brain,Testis	1	0	1	0	dre-miR-29a	-0.14	Sites in UTR
STARD8	ENSDARG00000014003	24h,72h,Adult,Brain,Ovary,Testis	1	0	1	0	dre-miR-29a	-0.14	Sites in UTR
kidins220b	ENSDARG00000017338	72h	1	0	1	0	dre-miR-29a	-0.14	Sites in UTR
zgc:92773	ENSDARG00000035215	24h,72h,Adult,Brain,Testis	1	0	1	0	dre-miR-29a	-0.14	Sites in UTR
rpp38	ENSDARG00000040350	72h,Adult,Brain,Testis	1	0	1	0	dre-miR-29a	-0.14	Sites in UTR
NR1H3	ENSDARG00000043170	24h,72h,Adult,Brain,Ovary,Testis	1	0	1	0	dre-miR-29a	-0.14	Sites in UTR
GNA15 (2 of 3)	ENSDARG00000056654	Adult,Testis	1	0	1	0	dre-miR-29a	-0.14	Sites in UTR
KIRREL3 (2 of 3)	ENSDARG00000060939	72h,Brain,Testis	1	0	1	0	dre-miR-29a	-0.14	Sites in UTR
crip2	ENSDARG00000070670	24h,72h,Adult,Brain,Ovary,Testis	1	0	1	0	dre-miR-29a	-0.14	Sites in UTR
gtf2h1	ENSDARG00000026701	24h,72h,Adult,Brain,Ovary,Testis	1	0	0	1	dre-miR-29a	-0.14	Sites in UTR
DNAJC7 (1 of 2)	ENSDARG00000058148	24h	1	0	0	1	dre-miR-29a	-0.14	Sites in UTR
dip2ba	ENSDARG00000005350	24h,72h,Adult,Brain,Ovary,Testis	1	0	1	0	dre-miR-29a	-0.14	Sites in UTR
map2k5	ENSDARG00000011851	24h,Brain,Testis	1	0	1	0	dre-miR-29a	-0.14	Sites in UTR
epas1b	ENSDARG00000057671	72h,Adult,Brain,Ovary,Testis	1	0	1	0	dre-miR-29a	-0.14	Sites in UTR
larp1b	ENSDARG00000061169	24h,72h,Adult,Brain,Ovary,Testis	1	0	1	0	dre-miR-29a	-0.14	Sites in UTR
mier2	ENSDARG00000071413	24h,72h,Adult,Brain,Ovary,Testis	1	0	1	0	dre-miR-29a	-0.14	Sites in UTR
C3H16orf5	ENSDARG00000076118	24h,72h,Adult,Brain,Ovary,Testis	1	0	1	0	dre-miR-29a	-0.14	Sites in UTR
CCDC83	ENSDARG00000077179	Ovary,Testis	1	0	1	0	dre-miR-29a	-0.14	Sites in UTR
wu:fb63d05|CU459094.5	ENSDARG087099|095666	72h,Adult,Brain,Testis	1	0	1	0	dre-miR-29a	-0.14	Sites in UTR
TTBK1 (2 of 2)	ENSDARG00000056659	24h,72h,Adult,Brain,Ovary,Testis	1	0	0	1	dre-miR-29a	-0.14	Sites in UTR
abca1a	ENSDARG00000074635	24h,72h,Adult,Brain,Ovary,Testis	1	0	0	1	dre-miR-29a	-0.14	Sites in UTR
man1a1	ENSDARG00000005652	24h,72h,Adult,Brain,Ovary,Testis	2	0	2	0	dre-miR-29a	-0.14	Sites in UTR
si:ch211-183d21.1	ENSDARG00000092499	24h,72h	3	1	1	1	dre-miR-29a	-0.14	Sites in UTR
pcmtl	ENSDARG00000042848	24h,72h,Adult,Brain,Ovary,Testis	1	0	1	0	dre-miR-29a	-0.14	Sites in UTR
FAM83C	ENSDARG00000075296	24h,Adult	1	0	1	0	dre-miR-29a	-0.14	Sites in UTR
AL772300.3	ENSDARG00000086459	24h,72h,Brain,Testis	1	0	1	0	dre-miR-29a	-0.14	Sites in UTR
man2a1	ENSDARG00000059669	24h,72h,Testis	1	0	0	1	dre-miR-29a	-0.14	Sites in UTR
NUDT7	ENSDARG00000070387	72h,Brain	1	0	0	1	dre-miR-29a	-0.14	Sites in UTR
tfap2c	ENSDARG00000040606	24h,72h,Adult,Brain,Testis	1	0	1	0	dre-miR-29a	-0.14	Sites in UTR
arhgdia	ENSDARG00000043795	24h,72h,Adult,Brain,Ovary,Testis	1	0	1	0	dre-miR-29a	-0.14	Sites in UTR
CABZ01072954.1	ENSDARG00000086667	24h,72h,Adult,Brain,Ovary,Testis	1	0	1	0	dre-miR-29a	-0.14	Sites in UTR
si:dkey-3d18.6	ENSDARG00000088411	24h,72h,Adult,Testis	1	0	1	0	dre-miR-29a	-0.14	Sites in UTR
zgc:101130	ENSDARG00000003102	24h,72h,Adult,Brain,Testis	1	0	0	1	dre-miR-29a	-0.14	Sites in UTR
pdss1	ENSDARG00000017910	24h	1	0	0	1	dre-miR-29a	-0.14	Sites in UTR
cdc5l	ENSDARG00000043797	24h,72h,Brain,Testis	1	0	0	1	dre-miR-29a	-0.14	Sites in UTR
rxrba	ENSDARG00000078954	24h	1	1	0	0	dre-miR-29a	-0.14	Sites in UTR
rassf8b	ENSDARG00000045485	24h,72h,Adult,Brain,Ovary,Testis	1	0	1	0	dre-miR-29a	-0.14	Sites in UTR
AAK1 (1 of 2)	ENSDARG00000077686	Ovary,Testis	1	0	1	0	dre-miR-29a	-0.14	Sites in UTR
DLG5 (2 of 4)	ENSDARG00000086014	24h	1	0	1	0	dre-miR-29a	-0.14	Sites in UTR
GRAMD1B (1 of 2)	ENSDARG00000075383	72h,Brain,Testis	3	0	2	1	dre-miR-29a	-0.14	Sites in UTR
itga5	ENSDARG00000006353	24h,72h,Adult,Brain,Ovary,Testis	1	0	1	0	dre-miR-29a	-0.14	Sites in UTR
clock	ENSDARG00000011703	24h,72h,Brain,Ovary,Testis	1	0	1	0	dre-miR-29a	-0.14	Sites in UTR
hmbsa	ENSDARG00000008840	72h,Testis	1	0	0	1	dre-miR-29a	-0.14	Sites in UTR
cpb1	ENSDARG00000045442	Adult	1	0	0	1	dre-miR-29a	-0.14	Sites in UTR
ippk	ENSDARG00000003446	24h,72h,Adult,Brain,Ovary,Testis	1	0	1	0	dre-miR-29a	-0.13	Sites in UTR
hepacam	ENSDARG00000056934	72h,Brain,Testis	1	0	1	0	dre-miR-29a	-0.13	Sites in UTR
PVRL4 (3 of 3)	ENSDARG00000075406	24h,72h,Adult,Brain,Testis	1	0	1	0	dre-miR-29a	-0.13	Sites in UTR
grhl3	ENSDARG00000078552	24h,72h,Adult,Brain,Testis	1	0	1	0	dre-miR-29a	-0.13	Sites in UTR
pdgfb	ENSDARG00000086778	24h,72h,Adult,Brain,Ovary,Testis	1	0	1	0	dre-miR-29a	-0.13	Sites in UTR
pvrl4	ENSDARG00000094356	24h,72h,Adult,Ovary,Testis	1	0	1	0	dre-miR-29a	-0.13	Sites in UTR
galnt14	ENSDARG00000023448	24h,Adult,Brain,Testis	1	0	0	1	dre-miR-29a	-0.13	Sites in UTR
IKZF2	ENSDARG00000069111	Adult,Ovary,Testis	1	0	0	1	dre-miR-29a	-0.13	Sites in UTR
TMEM150A (2 of 2)	ENSDARG00000035184	24h,72h,Adult,Brain,Ovary,Testis	2	0	2	0	dre-miR-29a	-0.13	Sites in UTR
magi1	ENSDARG00000003169	72h,Brain,Ovary	1	0	1	0	dre-miR-29a	-0.13	Sites in UTR
gfra1b	ENSDARG00000013975	72h,Adult,Brain,Testis	1	0	1	0	dre-miR-29a	-0.13	Sites in UTR
si:ch211-157c18.2	ENSDARG00000025108	72h,Adult,Brain,Ovary,Testis	1	0	1	0	dre-miR-29a	-0.13	Sites in UTR
SLC6A7	ENSDARG00000030006	24h,72h,Adult,Brain,Testis	1	0	1	0	dre-miR-29a	-0.13	Sites in UTR
irx4b	ENSDARG00000036051	72h	1	0	1	0	dre-miR-29a	-0.13	Sites in UTR
GPR123 (2 of 2)	ENSDARG00000054177	72h,Brain,Testis	1	0	1	0	dre-miR-29a	-0.13	Sites in UTR
si:ch211-194c3.4	ENSDARG00000056616	Testis	1	0	1	0	dre-miR-29a	-0.13	Sites in UTR
PDE3B	ENSDARG00000062190	Adult,Brain,Testis	1	0	1	0	dre-miR-29a	-0.13	Sites in UTR
nrxn2b	ENSDARG00000063150	24h,72h,Adult,Brain,Ovary,Testis	1	0	1	0	dre-miR-29a	-0.13	Sites in UTR
ccnd2b	ENSDARG00000070408	24h,72h,Adult,Brain,Ovary,Testis	1	0	1	0	dre-miR-29a	-0.13	Sites in UTR
PDGFB (1 of 3)	ENSDARG00000038139	Brain	1	0	0	1	dre-miR-29a	-0.13	Sites in UTR
osbp	ENSDARG00000004634	24h,72h,Adult,Brain,Ovary,Testis	1	1	0	0	dre-miR-29a	-0.13	Sites in UTR
ghrhra	ENSDARG00000037341	72h,Brain,Ovary,Testis	1	1	0	0	dre-miR-29a	-0.13	Sites in UTR
rhoua	ENSDARG00000019709	24h,72h,Adult,Brain,Ovary,Testis	1	0	1	0	dre-miR-29a	-0.13	Sites in UTR
tyr	ENSDARG00000039077	72h	1	0	1	0	dre-miR-29a	-0.13	Sites in UTR
PDGFB (2 of 3)	ENSDARG00000040839	24h,72h,Adult,Brain,Ovary,Testis	1	0	1	0	dre-miR-29a	-0.13	Sites in UTR
zdhhc15b	ENSDARG00000071872	24h,72h,Adult,Brain,Ovary,Testis	1	0	0	1	dre-miR-29a	-0.13	Sites in UTR
axin1	ENSDARG00000026534	24h,72h,Adult,Brain,Ovary,Testis	1	0	1	0	dre-miR-29a	-0.13	Sites in UTR
FAM46D	ENSDARG00000062830	72h,Brain,Testis	1	0	1	0	dre-miR-29a	-0.13	Sites in UTR
si:ch211-81a5.8	ENSDARG00000070972	72h,Brain	1	0	1	0	dre-miR-29a	-0.13	Sites in UTR
RASSF9	ENSDARG00000074721	72h,Adult,Brain,Ovary,Testis	1	0	1	0	dre-miR-29a	-0.13	Sites in UTR
TBC1D17 (2 of 2)	ENSDARG00000088972	24h,72h,Adult,Brain,Ovary,Testis	1	0	1	0	dre-miR-29a	-0.13	Sites in UTR
pnpla8	ENSDARG00000078745	24h,72h,Adult,Brain,Ovary,Testis	1	0	0	1	dre-miR-29a	-0.13	Sites in UTR
tbl1xr1	ENSDARG00000008966	72h,Testis	2	0	2	0	dre-miR-29a	-0.13	Sites in UTR
lrrc58b	ENSDARG00000063509	24h,72h,Adult,Brain,Ovary,Testis	1	0	1	0	dre-miR-29a	-0.13	Sites in UTR
alcama	ENSDARG00000026531	24h,72h,Adult,Brain,Ovary,Testis	1	0	0	1	dre-miR-29a	-0.13	Sites in UTR
cdc42ep2	ENSDARG00000053959	24h,72h,Adult,Brain,Testis	1	0	0	1	dre-miR-29a	-0.13	Sites in UTR
foxn2b	ENSDARG00000045105	24h,72h,Adult,Brain,Ovary,Testis	1	0	1	0	dre-miR-29a	-0.13	Sites in UTR
ubap2l	ENSDARG00000063219	Adult	1	0	1	0	dre-miR-29a	-0.13	Sites in UTR
irx5a	ENSDARG00000034043	72h,Brain	1	0	0	1	dre-miR-29a	-0.13	Sites in UTR
C18H19orf12 (3 of 4)	ENSDARG00000088500	Adult,Brain,Testis	1	0	0	1	dre-miR-29a	-0.13	Sites in UTR
ORAI2	ENSDARG00000035148	24h,72h,Adult,Brain,Ovary,Testis	3	0	3	0	dre-miR-29a	-0.13	Sites in UTR
C25H7orf60	ENSDARG00000062181	24h,72h,Adult,Brain,Ovary,Testis	2	0	2	0	dre-miR-29a	-0.13	Sites in UTR
park2	ENSDARG00000021555	24h,72h,Adult,Brain,Testis	1	0	1	0	dre-miR-29a	-0.13	Sites in UTR
upk1a	ENSDARG00000021866	Adult,Testis	1	0	1	0	dre-miR-29a	-0.13	Sites in UTR
pnp5a	ENSDARG00000078619	24h,72h,Brain,Testis	1	0	1	0	dre-miR-29a	-0.13	Sites in UTR
si:ch73-92e7.3	ENSDARG00000092605	72h,Brain,Ovary,Testis	1	0	1	0	dre-miR-29a	-0.13	Sites in UTR
raver2	ENSDARG00000075034	72h,Brain,Testis	1	0	0	1	dre-miR-29a	-0.13	Sites in UTR
cep104	ENSDARG00000060361	72h,Adult,Testis	2	0	2	0	dre-miR-29a	-0.13	Sites in UTR
PTCHD1	ENSDARG00000018066	72h,Adult,Brain	1	0	1	0	dre-miR-29a	-0.13	Sites in UTR
pitpnab	ENSDARG00000044091	72h,Adult,Brain,Testis	1	0	1	0	dre-miR-29a	-0.13	Sites in UTR
s1pr5b	ENSDARG00000052192	72h,Adult,Brain,Testis	1	0	1	0	dre-miR-29a	-0.13	Sites in UTR
tmtc1	ENSDARG00000063149	72h,Brain	1	0	1	0	dre-miR-29a	-0.13	Sites in UTR
SGSM2	ENSDARG00000063307	72h,Adult,Brain,Testis	1	0	1	0	dre-miR-29a	-0.13	Sites in UTR
si:dkey-58f10.10	ENSDARG00000094284	Adult,Brain,Ovary,Testis	1	0	0	1	dre-miR-29a	-0.13	Sites in UTR
mll5	ENSDARG00000007523	24h,72h,Adult,Brain,Ovary,Testis	1	0	1	0	dre-miR-29a	-0.13	Sites in UTR
BDP1 (2 of 2)	ENSDARG00000053091	24h,72h,Adult,Brain,Ovary,Testis	1	0	1	0	dre-miR-29a	-0.13	Sites in UTR
rfx1b	ENSDARG00000075904	Brain	1	0	1	0	dre-miR-29a	-0.13	Sites in UTR
RNPEPL1	ENSDARG00000007813	Testis	2	1	0	1	dre-miR-29a	-0.12	Sites in UTR
KCNH3	ENSDARG00000069560	24h,Brain,Testis	1	1	0	0	dre-miR-29a	-0.12	Sites in UTR
cd164	ENSDARG00000013628	24h,72h,Adult,Brain,Ovary,Testis	1	0	1	0	dre-miR-29a	-0.12	Sites in UTR
EIF3B (2 of 2)	ENSDARG00000074213	24h,72h,Adult,Brain,Ovary,Testis	1	0	1	0	dre-miR-29a	-0.12	Sites in UTR
nr5a1a	ENSDARG00000017704	72h,Adult,Brain,Ovary,Testis	1	0	0	1	dre-miR-29a	-0.12	Sites in UTR
h3f3c	ENSDARG00000033009	24h,72h,Adult,Brain,Ovary,Testis	1	0	0	1	dre-miR-29a	-0.12	Sites in UTR
pacsin1b	ENSDARG00000042128	24h,72h,Adult,Brain,Ovary,Testis	1	0	0	1	dre-miR-29a	-0.12	Sites in UTR
b3gat3	ENSDARG00000001939	Testis	1	0	1	0	dre-miR-29a	-0.12	Sites in UTR
ppp1r7	ENSDARG00000009740	24h,72h,Adult,Brain,Ovary,Testis	1	0	1	0	dre-miR-29a	-0.12	Sites in UTR
drd2b	ENSDARG00000011091	72h,Adult,Brain,Testis	1	0	1	0	dre-miR-29a	-0.12	Sites in UTR
zgc:152891	ENSDARG00000016789	Adult,Brain,Testis	1	0	1	0	dre-miR-29a	-0.12	Sites in UTR
ptk2.2	ENSDARG00000040197	72h,Adult,Brain,Testis	1	0	1	0	dre-miR-29a	-0.12	Sites in UTR
RNF223	ENSDARG00000070697	24h,72h,Adult,Testis	1	0	1	0	dre-miR-29a	-0.12	Sites in UTR
nploc4	ENSDARG00000071393	72h,Brain	1	0	1	0	dre-miR-29a	-0.12	Sites in UTR
PDE9A (2 of 2)	ENSDARG00000088368	24h,72h,Adult,Brain,Ovary,Testis	1	0	1	0	dre-miR-29a	-0.12	Sites in UTR
ccr8.1	ENSDARG00000095789	24h,72h,Adult,Brain,Testis	1	0	1	0	dre-miR-29a	-0.12	Sites in UTR
CR354540.2	ENSDARG00000019318	24h,72h,Adult,Testis	1	0	0	1	dre-miR-29a	-0.12	Sites in UTR
acin1a	ENSDARG00000054290	72h,Brain,Testis	1	0	1	0	dre-miR-29a	-0.12	Sites in UTR
rom1a	ENSDARG00000019752	72h,Adult,Brain	1	0	0	1	dre-miR-29a	-0.12	Sites in UTR
pabpn1	ENSDARG00000045373	Testis	1	0	0	1	dre-miR-29a	-0.12	Sites in UTR
mtp	ENSDARG00000076271	72h,Adult,Brain,Testis	1	0	0	1	dre-miR-29a	-0.12	Sites in UTR
taf1b	ENSDARG00000028937	72h,Brain	1	0	1	0	dre-miR-29a	-0.12	Sites in UTR
usp11	ENSDARG00000076303	24h,72h,Adult,Brain,Ovary,Testis	1	0	1	0	dre-miR-29a	-0.12	Sites in UTR
usp13	ENSDARG00000079198	24h,72h,Adult,Brain,Ovary,Testis	1	0	1	0	dre-miR-29a	-0.12	Sites in UTR
SIK1	ENSDARG00000058606	24h,72h,Adult,Brain,Ovary,Testis	1	0	0	1	dre-miR-29a	-0.12	Sites in UTR
nlgn1	ENSDARG00000077710	72h,Adult,Brain,Ovary,Testis	1	1	0	0	dre-miR-29a	-0.12	Sites in UTR
adra2b	ENSDARG00000019819	Brain	1	0	1	0	dre-miR-29a	-0.12	Sites in UTR
ogfr	ENSDARG00000037837	24h,72h,Adult,Brain,Ovary,Testis	1	0	1	0	dre-miR-29a	-0.12	Sites in UTR
wnt9b	ENSDARG00000037889	24h,72h,Ovary,Testis	1	0	1	0	dre-miR-29a	-0.12	Sites in UTR
lonrf1l	ENSDARG00000078567	Adult,Brain,Testis	1	0	1	0	dre-miR-29a	-0.12	Sites in UTR
tll1	ENSDARG00000037429	24h,72h,Adult,Brain,Ovary,Testis	1	0	0	1	dre-miR-29a	-0.12	Sites in UTR
ZNF365	ENSDARG00000087985	24h,72h,Brain,Testis	1	1	0	0	dre-miR-29a	-0.12	Sites in UTR
slc8a3	ENSDARG00000004931	72h,Brain,Testis	1	0	1	0	dre-miR-29a	-0.12	Sites in UTR
etnk1	ENSDARG00000019420	24h,72h,Adult,Brain,Ovary,Testis	1	0	1	0	dre-miR-29a	-0.12	Sites in UTR
ANKS4B	ENSDARG00000036846	72h,Adult,Brain,Testis	1	0	1	0	dre-miR-29a	-0.12	Sites in UTR
pcyt1aa	ENSDARG00000011233	24h,72h,Adult,Brain,Testis	1	0	0	1	dre-miR-29a	-0.12	Sites in UTR
ptch2	ENSDARG00000055026	24h,72h,Brain,Testis	1	0	0	1	dre-miR-29a	-0.12	Sites in UTR
zgc:171497	ENSDARG00000090578	Brain,Testis	2	0	2	0	dre-miR-29a	-0.12	Sites in UTR
GABRG3	ENSDARG00000017545	24h,72h,Adult,Brain,Testis	1	1	0	0	dre-miR-29a	-0.12	Sites in UTR
slc25a42	ENSDARG00000003470	24h,72h,Adult,Brain,Ovary,Testis	1	0	1	0	dre-miR-29a	-0.12	Sites in UTR
specc1lb	ENSDARG00000042232	24h,72h,Adult,Brain,Ovary,Testis	1	0	1	0	dre-miR-29a	-0.12	Sites in UTR
gtpbpl	ENSDARG00000069386	Brain	1	0	1	0	dre-miR-29a	-0.12	Sites in UTR
TRAK2	ENSDARG00000078872	24h,72h,Adult,Brain,Ovary,Testis	2	0	0	2	dre-miR-29a	-0.12	Sites in UTR
hccs	ENSDARG00000003051	24h,72h,Adult,Brain,Ovary,Testis	1	0	1	0	dre-miR-29a	-0.12	Sites in UTR
tlk2	ENSDARG00000010779	72h,Brain,Testis	1	0	1	0	dre-miR-29a	-0.12	Sites in UTR
prox1a	ENSDARG00000055158	24h,72h,Adult,Brain,Testis	1	0	1	0	dre-miR-29a	-0.12	Sites in UTR
si:dkey-249d8.1	ENSDARG00000095783	Brain,Testis	1	0	1	0	dre-miR-29a	-0.12	Sites in UTR
CEP85L (1 of 2)|CEP85L (2 of 2)	ENSDARG020777|093883	Brain,Testis	1	0	1	0	dre-miR-29a	-0.12	Sites in UTR
dera	ENSDARG00000005897	Brain,Testis	1	0	1	0	dre-miR-29a	-0.12	Sites in UTR
tulp4	ENSDARG00000045911	24h,72h,Ovary,Testis	1	0	1	0	dre-miR-29a	-0.12	Sites in UTR
ASUN	ENSDARG00000011764	24h,72h,Brain,Testis	1	0	0	1	dre-miR-29a	-0.12	Sites in UTR
psen1	ENSDARG00000004870	72h	2	0	2	0	dre-miR-29a	-0.12	Sites in UTR
C10H5orf28	ENSDARG00000000142	24h,72h,Adult,Brain,Testis	1	0	1	0	dre-miR-29a	-0.12	Sites in UTR
klhl38	ENSDARG00000031383	24h,72h,Adult,Brain,Testis	1	0	1	0	dre-miR-29a	-0.12	Sites in UTR
map1lc3a	ENSDARG00000033609	72h,Brain,Testis	1	0	1	0	dre-miR-29a	-0.12	Sites in UTR
dnajc15	ENSDARG00000038309	24h,72h,Adult,Brain,Testis	1	0	1	0	dre-miR-29a	-0.12	Sites in UTR
scly	ENSDARG00000073813	24h,72h,Adult,Brain,Ovary,Testis	1	0	1	0	dre-miR-29a	-0.12	Sites in UTR
PLB1	ENSDARG00000091633	72h,Adult,Brain,Testis	1	0	1	0	dre-miR-29a	-0.12	Sites in UTR
BX088691.1|ascl1b	ENSDARG009702|094379	24h,72h,Adult,Brain,Ovary,Testis	1	0	1	0	dre-miR-29a	-0.12	Sites in UTR
si:dkey-11e23.4	ENSDARG00000042510	Brain	1	0	0	1	dre-miR-29a	-0.12	Sites in UTR
SOGA1 (1 of 2)|si:dkey-14p11.4	ENSDARG063075|094787	24h,72h,Adult,Brain,Ovary,Testis	2	0	2	0	dre-miR-29a	-0.12	Sites in UTR
psmd1	ENSDARG00000003189	24h,72h,Adult,Brain,Ovary,Testis	1	0	1	0	dre-miR-29a	-0.12	Sites in UTR
pde6b	ENSDARG00000011671	24h,72h,Adult,Brain,Ovary,Testis	1	0	1	0	dre-miR-29a	-0.12	Sites in UTR
necab2	ENSDARG00000056745	24h,72h,Adult,Brain,Ovary,Testis	1	0	1	0	dre-miR-29a	-0.12	Sites in UTR
fam135a	ENSDARG00000059843	Testis	1	0	1	0	dre-miR-29a	-0.12	Sites in UTR
imp3	ENSDARG00000069287	24h,72h	1	0	0	1	dre-miR-29a	-0.12	Sites in UTR
si:ch73-49p17.1	ENSDARG00000094815	72h,Adult,Testis	2	2	0	0	dre-miR-29a	-0.11	Sites in UTR
ankrd52	ENSDARG00000036826	72h	1	0	1	0	dre-miR-29a	-0.11	Sites in UTR
DDX24	ENSDARG00000075953	Brain	1	0	1	0	dre-miR-29a	-0.11	Sites in UTR
si:ch211-207g17.1	ENSDARG00000091006	24h,72h,Adult,Brain,Ovary,Testis	1	0	1	0	dre-miR-29a	-0.11	Sites in UTR
tagln3a	ENSDARG00000079805	Brain,Testis	3	0	3	0	dre-miR-29a	-0.11	Sites in UTR
runx1t1	ENSDARG00000003680	24h,72h,Adult,Brain,Ovary,Testis	1	1	0	0	dre-miR-29a	-0.11	Sites in UTR
rfx2	ENSDARG00000013575	72h	1	0	1	0	dre-miR-29a	-0.11	Sites in UTR
ccr12.3	ENSDARG00000038541	24h,72h,Adult,Brain,Ovary,Testis	1	0	1	0	dre-miR-29a	-0.11	Sites in UTR
si:dkey-81j8.6	ENSDARG00000088831	24h,Adult,Brain,Testis	1	0	1	0	dre-miR-29a	-0.11	Sites in UTR
synm	ENSDARG00000062350	Testis	1	0	0	1	dre-miR-29a	-0.11	Sites in UTR
CAMTA1	ENSDARG00000007824	72h,Brain,Testis	2	0	1	1	dre-miR-29a	-0.11	Sites in UTR
cdh11	ENSDARG00000021442	Brain	1	1	0	0	dre-miR-29a	-0.11	Sites in UTR
insig2	ENSDARG00000037203	24h	1	0	1	0	dre-miR-29a	-0.11	Sites in UTR
smurf2	ENSDARG00000038067	Brain,Testis	1	0	1	0	dre-miR-29a	-0.11	Sites in UTR
vamp2	ENSDARG00000056877	72h,Brain,Testis	1	0	1	0	dre-miR-29a	-0.11	Sites in UTR
si:dkey-4c15.5	ENSDARG00000074125	24h,72h,Adult,Brain,Testis	1	0	1	0	dre-miR-29a	-0.11	Sites in UTR
CLASP1 (2 of 2)	ENSDARG00000088723	72h,Adult,Brain,Ovary,Testis	1	0	1	0	dre-miR-29a	-0.11	Sites in UTR
slc25a22	ENSDARG00000020893	Adult	1	0	0	1	dre-miR-29a	-0.11	Sites in UTR
slc25a15b	ENSDARG00000062271	Brain	1	1	0	0	dre-miR-29a	-0.11	Sites in UTR
casq2	ENSDARG00000008982	24h,72h,Adult,Brain,Testis	1	0	1	0	dre-miR-29a	-0.11	Sites in UTR
klhl17	ENSDARG00000037324	24h,72h,Adult,Brain,Ovary,Testis	1	0	1	0	dre-miR-29a	-0.11	Sites in UTR
MICAL2 (1 of 2)	ENSDARG00000075608	Brain,Testis	1	0	1	0	dre-miR-29a	-0.11	Sites in UTR
P2RY14	ENSDARG00000078833	72h,Adult,Brain,Testis	1	0	1	0	dre-miR-29a	-0.11	Sites in UTR
dcun1d4	ENSDARG00000092394	24h,72h,Adult,Brain,Ovary,Testis	1	0	1	0	dre-miR-29a	-0.11	Sites in UTR
fgd1	ENSDARG00000017473	24h,Brain	1	0	0	1	dre-miR-29a	-0.11	Sites in UTR
FAM83H (1 of 2)	ENSDARG00000060830	Testis	1	0	0	1	dre-miR-29a	-0.11	Sites in UTR
smpd4|CCDC74A	ENSDARG020730|093026	Testis	1	0	0	1	dre-miR-29a	-0.11	Sites in UTR
zfand5a	ENSDARG00000018898	72h,Brain,Testis	1	0	1	0	dre-miR-29a	-0.11	Sites in UTR
ydjc	ENSDARG00000062655	72h,Brain	1	0	0	1	dre-miR-29a	-0.11	Sites in UTR
zbtb37	ENSDARG00000042689	72h,Brain,Testis	1	1	0	0	dre-miR-29a	-0.11	Sites in UTR
C18H19orf54	ENSDARG00000039513	72h,Adult,Brain,Testis	1	0	1	0	dre-miR-29a	-0.11	Sites in UTR
ATXN7	ENSDARG00000074804	24h,72h,Adult,Brain,Ovary,Testis	1	0	1	0	dre-miR-29a	-0.11	Sites in UTR
drap1	ENSDARG00000041203	24h,72h,Adult,Brain,Ovary,Testis	1	0	1	0	dre-miR-29a	-0.11	Sites in UTR
TEAD3 (2 of 2)	ENSDARG00000063649	24h,72h,Adult,Brain,Ovary,Testis	1	0	1	0	dre-miR-29a	-0.11	Sites in UTR
RAPGEF5 (1 of 2)	ENSDARG00000075271	24h,72h,Adult,Brain,Ovary,Testis	1	0	1	0	dre-miR-29a	-0.11	Sites in UTR
zfp36l1a	ENSDARG00000016154	24h,72h,Adult,Brain,Ovary,Testis	1	0	0	1	dre-miR-29a	-0.11	Sites in UTR
UBE2QL1	ENSDARG00000079276	24h,72h,Adult,Brain,Ovary,Testis	2	0	1	1	dre-miR-29a	-0.11	Sites in UTR
PPP1R16A	ENSDARG00000076980	Brain,Testis	1	0	1	0	dre-miR-29a	-0.11	Sites in UTR
CCPG1 (2 of 2)	ENSDARG00000089453	24h,72h,Adult,Brain,Ovary,Testis	1	0	1	0	dre-miR-29a	-0.11	Sites in UTR
pcsk9	ENSDARG00000074185	24h,72h,Brain,Ovary,Testis	1	0	0	1	dre-miR-29a	-0.11	Sites in UTR
MCF2L2	ENSDARG00000079742	72h,Brain	2	1	1	0	dre-miR-29a	-0.11	Sites in UTR
PIP4K2A (1 of 2)	ENSDARG00000063544	72h,Adult,Brain,Testis	2	0	2	0	dre-miR-29a	-0.11	Sites in UTR
fermt2	ENSDARG00000020242	24h,72h,Adult,Brain,Ovary,Testis	2	0	2	0	dre-miR-29a	-0.11	Sites in UTR
jakmip2	ENSDARG00000053547	24h,72h,Adult,Brain,Testis	1	1	0	0	dre-miR-29a	-0.11	Sites in UTR
BX571762.1	ENSDARG00000087258	24h,72h,Adult,Brain,Testis	1	0	1	0	dre-miR-29a	-0.11	Sites in UTR
si:ch211-250c4.3	ENSDARG00000092199	24h,72h,Adult,Brain,Ovary,Testis	1	0	1	0	dre-miR-29a	-0.11	Sites in UTR
C19H6orf52	ENSDARG00000036015	24h,72h,Adult,Brain,Ovary,Testis	1	0	0	1	dre-miR-29a	-0.11	Sites in UTR
zgc:112958	ENSDARG00000043302	72h,Brain,Testis	1	0	0	1	dre-miR-29a	-0.11	Sites in UTR
irgq2	ENSDARG00000068657	24h,72h	1	0	0	1	dre-miR-29a	-0.11	Sites in UTR
BCL2 (1 of 2)	ENSDARG00000089109	24h,72h,Adult,Brain,Testis	1	0	0	1	dre-miR-29a	-0.11	Sites in UTR
SEMA4C	ENSDARG00000079611	24h,72h,Adult,Brain,Ovary,Testis	2	0	0	2	dre-miR-29a	-0.10	Sites in UTR
arhgap22	ENSDARG00000021255	Brain,Ovary	1	1	0	0	dre-miR-29a	-0.10	Sites in UTR
MRC2	ENSDARG00000078135	24h,72h,Adult,Brain,Testis	1	1	0	0	dre-miR-29a	-0.10	Sites in UTR
stx16	ENSDARG00000003307	24h,72h,Adult,Brain,Ovary,Testis	1	0	1	0	dre-miR-29a	-0.10	Sites in UTR
tmem86a	ENSDARG00000044034	Adult,Brain,Ovary,Testis	1	0	1	0	dre-miR-29a	-0.10	Sites in UTR
nphp3	ENSDARG00000078261	Adult,Brain,Testis	1	0	0	1	dre-miR-29a	-0.10	Sites in UTR
camk2b1	ENSDARG00000011065	24h,72h,Adult,Brain,Ovary,Testis	1	0	1	0	dre-miR-29a	-0.10	Sites in UTR
GJD2 (1 of 2)	ENSDARG00000067999	24h,72h,Brain	1	0	1	0	dre-miR-29a	-0.10	Sites in UTR
sema6dl	ENSDARG00000011533	24h,72h,Adult,Brain,Ovary,Testis	1	0	0	1	dre-miR-29a	-0.10	Sites in UTR
trim47	ENSDARG00000056678	72h,Adult,Brain,Testis	1	0	0	1	dre-miR-29a	-0.10	Sites in UTR
HECW2 (1 of 2)	ENSDARG00000063253	24h,72h,Adult,Brain,Testis	1	0	0	1	dre-miR-29a	-0.10	Sites in UTR
ELFN2 (1 of 2)	ENSDARG00000077893	72h,Adult,Brain	1	0	0	1	dre-miR-29a	-0.10	Sites in UTR
B3GAT1	ENSDARG00000040547	72h	2	0	1	1	dre-miR-29a	-0.10	Sites in UTR
gps2	ENSDARG00000035558	Brain	1	1	0	0	dre-miR-29a	-0.10	Sites in UTR
ARHGEF25 (1 of 2)	ENSDARG00000030766	24h,72h,Adult,Brain,Ovary,Testis	1	0	1	0	dre-miR-29a	-0.10	Sites in UTR
pag1	ENSDARG00000055875	24h,72h,Adult,Brain,Ovary,Testis	1	0	1	0	dre-miR-29a	-0.10	Sites in UTR
cacnb3b	ENSDARG00000076030	72h,Brain	1	0	1	0	dre-miR-29a	-0.10	Sites in UTR
TDRD3	ENSDARG00000025421	24h,72h,Adult,Brain,Ovary,Testis	1	0	0	1	dre-miR-29a	-0.10	Sites in UTR
itgb8	ENSDARG00000028222	72h,Brain,Testis	1	0	0	1	dre-miR-29a	-0.10	Sites in UTR
bcat2	ENSDARG00000054849	24h,72h,Adult,Brain,Ovary,Testis	1	0	0	1	dre-miR-29a	-0.10	Sites in UTR
h3f3c	ENSDARG00000068436	24h,72h,Adult,Brain,Ovary,Testis	1	0	0	1	dre-miR-29a	-0.10	Sites in UTR
TNFRSF14 (4 of 12)	ENSDARG00000089901	24h,72h,Adult,Brain,Testis	1	0	0	1	dre-miR-29a	-0.10	Sites in UTR
mri1	ENSDARG00000075754	24h,72h,Adult,Brain,Ovary,Testis	1	1	0	0	dre-miR-29a	-0.10	Sites in UTR
NDRG2	ENSDARG00000011170	24h,72h,Adult,Brain,Testis	1	0	1	0	dre-miR-29a	-0.10	Sites in UTR
CR847934.1	ENSDARG00000016551	24h,72h,Adult,Brain,Testis	1	0	1	0	dre-miR-29a	-0.10	Sites in UTR
usp2a	ENSDARG00000020107	Brain,Ovary	1	0	1	0	dre-miR-29a	-0.10	Sites in UTR
MCAM (1 of 3)	ENSDARG00000035158	24h,72h,Adult,Brain,Testis	1	0	1	0	dre-miR-29a	-0.10	Sites in UTR
dao.1	ENSDARG00000035602	24h,72h	1	0	1	0	dre-miR-29a	-0.10	Sites in UTR
PPP4R1L	ENSDARG00000079289	24h,72h,Adult,Brain,Ovary,Testis	1	0	1	0	dre-miR-29a	-0.10	Sites in UTR
GABRR1 (1 of 2)	ENSDARG00000013047	72h,Brain,Testis	1	0	1	0	dre-miR-29a	-0.10	Sites in UTR
zbtb34	ENSDARG00000013492	72h,Testis	1	0	1	0	dre-miR-29a	-0.10	Sites in UTR
slc16a12a	ENSDARG00000017773	24h,72h,Adult,Brain,Testis	1	0	1	0	dre-miR-29a	-0.10	Sites in UTR
ZBTB7B	ENSDARG00000021891	24h,72h,Adult,Brain,Ovary,Testis	1	0	1	0	dre-miR-29a	-0.10	Sites in UTR
rhogd	ENSDARG00000030608	24h,72h,Adult,Ovary	1	0	1	0	dre-miR-29a	-0.10	Sites in UTR
CDY1	ENSDARG00000038985	72h,Brain	1	0	1	0	dre-miR-29a	-0.10	Sites in UTR
si:dkey-119m7.4	ENSDARG00000071049	24h,72h,Adult,Brain,Ovary,Testis	1	0	1	0	dre-miR-29a	-0.10	Sites in UTR
ZDHHC20 (1 of 2)	ENSDARG00000055066	24h,72h,Adult,Brain	2	0	2	0	dre-miR-29a	-0.10	Sites in UTR
adcyap1b	ENSDARG00000027740	24h,72h,Adult,Brain,Ovary,Testis	1	0	1	0	dre-miR-29a	-0.10	Sites in UTR
MYADM (1 of 2)	ENSDARG00000038709	72h,Adult,Brain,Testis	1	0	1	0	dre-miR-29a	-0.10	Sites in UTR
NUDT19	ENSDARG00000077537	24h,72h,Adult,Brain,Ovary,Testis	1	0	1	0	dre-miR-29a	-0.10	Sites in UTR
hapln1b	ENSDARG00000068516	24h,72h,Adult,Brain,Testis	1	0	0	1	dre-miR-29a	-0.10	Sites in UTR
kif13bb	ENSDARG00000073859	24h,72h,Adult,Brain,Ovary,Testis	1	0	1	0	dre-miR-29a	-0.10	Sites in UTR
ace2	ENSDARG00000016918	Adult	1	0	0	1	dre-miR-29a	-0.10	Sites in UTR
iffo1b|si:dkey-260g12.1	ENSDARG062108|094366	24h,72h,Adult,Brain,Ovary,Testis	1	0	0	1	dre-miR-29a	-0.10	Sites in UTR
kbtbd5	ENSDARG00000039052	24h,72h,Testis	1	0	1	0	dre-miR-29a	-0.10	Sites in UTR
wscd2	ENSDARG00000061819	24h,72h,Adult,Brain,Ovary,Testis	1	0	1	0	dre-miR-29a	-0.10	Sites in UTR
LRFN2 (1 of 2)	ENSDARG00000077489	24h,72h,Brain,Testis	1	0	1	0	dre-miR-29a	-0.10	Sites in UTR
zgc:158642	ENSDARG00000059806	24h,72h,Adult,Brain,Testis	1	0	0	1	dre-miR-29a	-0.10	Sites in UTR
NUDT8	ENSDARG00000007722	24h,72h,Adult,Brain,Testis	1	0	1	0	dre-miR-29a	-0.09	Sites in UTR
phf5a	ENSDARG00000045155	72h,Brain	1	0	1	0	dre-miR-29a	-0.09	Sites in UTR
CR848666.1	ENSDARG00000055400	72h,Brain	1	0	1	0	dre-miR-29a	-0.09	Sites in UTR
znf532	ENSDARG00000052894	24h,72h,Adult,Brain,Ovary,Testis	1	0	1	0	dre-miR-29a	-0.09	Sites in UTR
NUFIP2	ENSDARG00000069066	24h,72h,Adult,Brain,Testis	1	0	1	0	dre-miR-29a	-0.09	Sites in UTR
NACC1	ENSDARG00000078238	72h,Brain	1	0	1	0	dre-miR-29a	-0.09	Sites in UTR
PTBP3	ENSDARG00000043757	72h	1	0	1	0	dre-miR-29a	-0.09	Sites in UTR
bhlha15	ENSDARG00000045166	24h,72h,Adult,Brain,Ovary,Testis	1	0	1	0	dre-miR-29a	-0.09	Sites in UTR
NCOA7 (2 of 2)	ENSDARG00000077559	24h,72h,Adult,Brain,Testis	1	0	1	0	dre-miR-29a	-0.09	Sites in UTR
RUFY1	ENSDARG00000078685	Brain	1	0	1	0	dre-miR-29a	-0.09	Sites in UTR
FAXC (1 of 2)	ENSDARG00000078981	Brain	1	0	1	0	dre-miR-29a	-0.09	Sites in UTR
si:ch211-217k17.10	ENSDARG00000079345	Adult	1	0	1	0	dre-miR-29a	-0.09	Sites in UTR
CNGB1 (2 of 2)	ENSDARG00000042107	72h,Adult,Brain,Ovary,Testis	1	0	0	1	dre-miR-29a	-0.09	Sites in UTR
slc26a10	ENSDARG00000078800	72h,Brain,Testis	1	0	0	1	dre-miR-29a	-0.09	Sites in UTR
TMEM136 (2 of 3)	ENSDARG00000089411	72h	1	0	0	1	dre-miR-29a	-0.09	Sites in UTR
FYCO1 (1 of 2)	ENSDARG00000056689	24h,Adult	2	0	2	0	dre-miR-29a	-0.09	Sites in UTR
DFNA5 (2 of 2)	ENSDARG00000086762	24h,72h,Adult,Brain,Testis	2	0	2	0	dre-miR-29a	-0.09	Sites in UTR
pdzd4	ENSDARG00000060182	24h,72h,Adult,Brain,Testis	1	0	1	0	dre-miR-29a	-0.09	Sites in UTR
C19H18orf1 (2 of 2)	ENSDARG00000070555	24h,72h,Adult,Brain,Ovary,Testis	1	0	1	0	dre-miR-29a	-0.09	Sites in UTR
CDC42BPA (2 of 2)	ENSDARG00000016464	24h,72h,Adult,Brain,Testis	1	0	1	0	dre-miR-29a	-0.09	Sites in UTR
myo16	ENSDARG00000078582	72h,Brain,Testis	1	0	1	0	dre-miR-29a	-0.09	Sites in UTR
WSCD1 (1 of 3)	ENSDARG00000091641	24h,72h,Adult,Brain,Testis	1	0	1	0	dre-miR-29a	-0.09	Sites in UTR
kdm4b	ENSDARG00000042729	24h,72h,Adult,Brain,Ovary,Testis	1	0	0	1	dre-miR-29a	-0.09	Sites in UTR
atxn7l3	ENSDARG00000029331	72h,Testis	2	0	0	2	dre-miR-29a	-0.09	Sites in UTR
ammecr1	ENSDARG00000012892	24h,72h,Adult,Brain,Testis	1	1	0	0	dre-miR-29a	-0.09	Sites in UTR
VMAC	ENSDARG00000006916	72h,Brain,Testis	1	0	1	0	dre-miR-29a	-0.09	Sites in UTR
ANKRD39	ENSDARG00000041350	24h,72h,Brain	1	0	1	0	dre-miR-29a	-0.09	Sites in UTR
ghra	ENSDARG00000054771	72h,Adult	1	0	1	0	dre-miR-29a	-0.09	Sites in UTR
TULP1 (2 of 2)	ENSDARG00000078210	72h,Adult,Brain,Testis	1	0	1	0	dre-miR-29a	-0.09	Sites in UTR
mef2a	ENSDARG00000031756	24h,72h,Adult,Brain,Testis	1	0	1	0	dre-miR-29a	-0.09	Sites in UTR
baiap2a	ENSDARG00000062799	Brain	1	0	1	0	dre-miR-29a	-0.09	Sites in UTR
MKL2 (3 of 3)	ENSDARG00000076867	Adult,Testis	1	0	1	0	dre-miR-29a	-0.09	Sites in UTR
si:dkey-276l13.6	ENSDARG00000079700	72h,Brain	1	0	1	0	dre-miR-29a	-0.09	Sites in UTR
frmd6	ENSDARG00000002332	24h,72h,Adult,Brain,Ovary,Testis	1	0	0	1	dre-miR-29a	-0.09	Sites in UTR
C12orf51 (2 of 2)	ENSDARG00000003682	24h,72h,Adult,Brain,Testis	1	0	0	1	dre-miR-29a	-0.09	Sites in UTR
rapgef2	ENSDARG00000005482	24h,72h,Adult,Brain,Ovary,Testis	1	0	0	1	dre-miR-29a	-0.09	Sites in UTR
crsp7	ENSDARG00000009793	24h,72h,Adult,Brain,Ovary,Testis	1	0	0	1	dre-miR-29a	-0.09	Sites in UTR
ccdc24	ENSDARG00000038793	72h,Brain,Testis	1	0	0	1	dre-miR-29a	-0.09	Sites in UTR
ALX1	ENSDARG00000062824	24h,72h,Brain,Testis	1	0	1	0	dre-miR-29a	-0.09	Sites in UTR
rspo3	ENSDARG00000070081	24h,72h,Adult,Brain,Ovary,Testis	1	0	1	0	dre-miR-29a	-0.09	Sites in UTR
podxl	ENSDARG00000031228	Brain,Testis	1	0	0	1	dre-miR-29a	-0.09	Sites in UTR
PDZD2	ENSDARG00000059801	24h,72h,Adult,Brain,Ovary,Testis	1	0	0	1	dre-miR-29a	-0.09	Sites in UTR
ZNFX1	ENSDARG00000074028	72h,Adult,Brain,Ovary,Testis	1	0	0	1	dre-miR-29a	-0.09	Sites in UTR
dbnlb	ENSDARG00000016016	24h,72h,Adult,Brain,Ovary,Testis	1	0	1	0	dre-miR-29a	-0.09	Sites in UTR
ptar1	ENSDARG00000067695	24h,72h,Adult,Brain,Ovary,Testis	1	0	1	0	dre-miR-29a	-0.09	Sites in UTR
si:dkeyp-8h3.5	ENSDARG00000079350	24h,72h,Adult,Brain,Ovary,Testis	1	0	1	0	dre-miR-29a	-0.09	Sites in UTR
pgm2	ENSDARG00000018178	Adult,Brain,Testis	1	0	0	1	dre-miR-29a	-0.09	Sites in UTR
foxo3b	ENSDARG00000042904	24h,72h,Adult,Brain,Ovary,Testis	1	0	0	1	dre-miR-29a	-0.09	Sites in UTR
ptger4b	ENSDARG00000035415	24h,72h,Adult,Brain,Ovary,Testis	2	0	2	0	dre-miR-29a	-0.09	Sites in UTR
tlr5b	ENSDARG00000044415	24h,72h,Adult,Brain,Ovary,Testis	1	0	1	0	dre-miR-29a	-0.09	Sites in UTR
csrp1a	ENSDARG00000006603	24h,72h,Adult,Brain,Testis	1	0	0	1	dre-miR-29a	-0.09	Sites in UTR
C16orf11	ENSDARG00000087663	72h,Adult,Brain,Testis	1	0	0	1	dre-miR-29a	-0.09	Sites in UTR
egln2	ENSDARG00000062562	24h,72h,Adult,Brain,Ovary,Testis	1	1	0	0	dre-miR-29a	-0.08	Sites in UTR
ppm1la	ENSDARG00000063218	24h,72h	1	0	1	0	dre-miR-29a	-0.08	Sites in UTR
stab1l	ENSDARG00000076484	24h,72h,Adult,Brain,Ovary,Testis	1	0	1	0	dre-miR-29a	-0.08	Sites in UTR
klhl23	ENSDARG00000078475	72h,Brain,Ovary,Testis	1	0	1	0	dre-miR-29a	-0.08	Sites in UTR
GPR153 (1 of 2)	ENSDARG00000087601	72h,Brain	1	0	1	0	dre-miR-29a	-0.08	Sites in UTR
mgll	ENSDARG00000036820	24h,72h,Adult,Brain,Testis	1	0	0	1	dre-miR-29a	-0.08	Sites in UTR
grhl2b	ENSDARG00000061974	72h,Testis	1	0	0	1	dre-miR-29a	-0.08	Sites in UTR
RBM12B	ENSDARG00000079717	72h	1	0	0	1	dre-miR-29a	-0.08	Sites in UTR
si:ch73-387e10.3	ENSDARG00000078095	24h,72h,Adult,Brain,Ovary,Testis	2	0	2	0	dre-miR-29a	-0.08	Sites in UTR
epha4b	ENSDARG00000011600	24h,72h,Adult,Brain	1	0	1	0	dre-miR-29a	-0.08	Sites in UTR
CU467889.1	ENSDARG00000032826	24h,72h,Adult,Brain,Ovary,Testis	1	0	1	0	dre-miR-29a	-0.08	Sites in UTR
eif4e2	ENSDARG00000038585	Brain,Testis	1	0	1	0	dre-miR-29a	-0.08	Sites in UTR
znf143|wee1	ENSDARG041581|093864	24h,72h,Adult,Brain,Ovary,Testis	1	0	1	0	dre-miR-29a	-0.08	Sites in UTR
ARHGAP23 (1 of 2)	ENSDARG00000052950	24h,Adult,Brain	1	0	0	1	dre-miR-29a	-0.08	Sites in UTR
KBTBD7	ENSDARG00000078001	24h,72h,Adult,Brain,Testis	1	0	0	1	dre-miR-29a	-0.08	Sites in UTR
si:dkey-179o14.1	ENSDARG00000078902	Testis	1	0	0	1	dre-miR-29a	-0.08	Sites in UTR
jph1a	ENSDARG00000058603	72h,Adult,Brain,Ovary,Testis	1	1	0	0	dre-miR-29a	-0.08	Sites in UTR
tmem120b	ENSDARG00000042929	72h,Adult,Brain,Ovary,Testis	1	0	1	0	dre-miR-29a	-0.08	Sites in UTR
SOAT1	ENSDARG00000062297	24h,72h,Adult,Brain,Ovary,Testis	1	0	1	0	dre-miR-29a	-0.08	Sites in UTR
slc17a6a	ENSDARG00000001127	24h,72h,Adult,Brain,Testis	1	0	0	1	dre-miR-29a	-0.08	Sites in UTR
trim2a	ENSDARG00000031817	72h,Adult,Brain,Testis	1	0	0	1	dre-miR-29a	-0.08	Sites in UTR
TNRC6C (1 of 3)	ENSDARG00000076847	24h,72h,Adult,Brain,Ovary,Testis	2	0	2	0	dre-miR-29a	-0.08	Sites in UTR
ppm1k	ENSDARG00000010655	24h,72h,Adult,Brain,Ovary,Testis	1	0	1	0	dre-miR-29a	-0.08	Sites in UTR
bcan	ENSDARG00000016736	Brain	1	0	1	0	dre-miR-29a	-0.08	Sites in UTR
mbnl2	ENSDARG00000018460	72h	1	0	1	0	dre-miR-29a	-0.08	Sites in UTR
SYNDIG1L	ENSDARG00000042390	Adult,Brain	1	0	1	0	dre-miR-29a	-0.08	Sites in UTR
zgc:73075	ENSDARG00000009637	72h,Adult,Brain,Testis	1	0	0	1	dre-miR-29a	-0.08	Sites in UTR
chrnb2b	ENSDARG00000017790	Brain	1	0	1	0	dre-miR-29a	-0.08	Sites in UTR
chgb	ENSDARG00000076500	72h	1	0	1	0	dre-miR-29a	-0.08	Sites in UTR
upf1	ENSDARG00000016302	24h,72h,Adult,Brain,Ovary,Testis	1	0	0	1	dre-miR-29a	-0.08	Sites in UTR
PDK4	ENSDARG00000054848	24h,72h,Adult,Brain,Ovary,Testis	1	0	0	1	dre-miR-29a	-0.08	Sites in UTR
zgc:171844	ENSDARG00000067813	24h,72h,Adult,Brain,Testis	1	0	0	1	dre-miR-29a	-0.08	Sites in UTR
FYCO1 (2 of 2)	ENSDARG00000078022	24h,72h,Adult,Brain,Ovary,Testis	1	0	0	1	dre-miR-29a	-0.08	Sites in UTR
st8sia4	ENSDARG00000018699	24h,72h,Adult,Brain,Testis	2	0	2	0	dre-miR-29a	-0.08	Sites in UTR
elovl7b	ENSDARG00000005785	72h,Adult,Ovary	1	0	1	0	dre-miR-29a	-0.08	Sites in UTR
CU928218.1	ENSDARG00000075088	24h,72h,Adult,Brain,Ovary,Testis	1	0	1	0	dre-miR-29a	-0.08	Sites in UTR
hemk1	ENSDARG00000078894	Adult,Brain	1	0	1	0	dre-miR-29a	-0.08	Sites in UTR
slc27a6	ENSDARG00000046053	24h,72h,Adult,Brain,Ovary,Testis	1	0	1	0	dre-miR-29a	-0.08	Sites in UTR
syt11b	ENSDARG00000056105	24h,72h,Adult,Brain,Testis	1	0	1	0	dre-miR-29a	-0.08	Sites in UTR
nlgn3b	ENSDARG00000062376	Testis	1	0	1	0	dre-miR-29a	-0.08	Sites in UTR
TTC39A (1 of 2)	ENSDARG00000074126	24h,72h,Adult,Brain,Testis	1	0	0	1	dre-miR-29a	-0.08	Sites in UTR
NACC2	ENSDARG00000077425	24h,72h,Adult,Brain,Testis	1	0	1	0	dre-miR-29a	-0.08	Sites in UTR
fam57ba	ENSDARG00000026875	72h	1	0	0	1	dre-miR-29a	-0.08	Sites in UTR
CABZ01047562.1	ENSDARG00000071547	24h,72h,Adult,Brain,Ovary,Testis	1	0	0	1	dre-miR-29a	-0.08	Sites in UTR
fam160a2	ENSDARG00000078188	24h,72h,Adult,Brain,Testis	1	0	0	1	dre-miR-29a	-0.08	Sites in UTR
rhbdd3	ENSDARG00000079816	72h,Brain,Ovary	1	0	0	1	dre-miR-29a	-0.08	Sites in UTR
SLC17A7 (2 of 2)	ENSDARG00000090106	24h,72h,Adult,Brain,Ovary,Testis	1	0	0	1	dre-miR-29a	-0.08	Sites in UTR
ranbp3	ENSDARG00000008727	24h,72h,Adult,Brain,Ovary,Testis	1	0	1	0	dre-miR-29a	-0.08	Sites in UTR
ptenb	ENSDARG00000056623	72h	1	0	1	0	dre-miR-29a	-0.08	Sites in UTR
CABZ01081749.1	ENSDARG00000057324	24h,72h,Adult,Brain,Ovary,Testis	1	0	1	0	dre-miR-29a	-0.08	Sites in UTR
ARHGAP27 (2 of 2)	ENSDARG00000086142	24h,72h,Brain,Testis	1	0	1	0	dre-miR-29a	-0.08	Sites in UTR
ppp2r5c	ENSDARG00000031200	24h,72h,Adult,Brain,Ovary,Testis	1	0	0	1	dre-miR-29a	-0.08	Sites in UTR
TMEM163 (2 of 2)	ENSDARG00000088227	72h,Brain,Testis	1	0	0	1	dre-miR-29a	-0.08	Sites in UTR
PCNXL3	ENSDARG00000019501	24h,72h,Adult,Brain,Ovary,Testis	1	0	1	0	dre-miR-29a	-0.07	Sites in UTR
SLC25A22 (1 of 2)	ENSDARG00000020718	24h,72h,Adult,Brain,Ovary,Testis	1	0	1	0	dre-miR-29a	-0.07	Sites in UTR
pacsin1a	ENSDARG00000032865	24h,72h,Adult,Brain,Testis	1	0	1	0	dre-miR-29a	-0.07	Sites in UTR
zbtb7a	ENSDARG00000039899	24h,72h,Adult,Brain,Testis	1	0	1	0	dre-miR-29a	-0.07	Sites in UTR
BX248120.1	ENSDARG00000088839	72h,Adult,Brain,Testis	1	0	1	0	dre-miR-29a	-0.07	Sites in UTR
kif21a|KIF21A (2 of 3)	ENSDARG061131|095797	24h,72h,Adult,Brain,Ovary,Testis	1	0	1	0	dre-miR-29a	-0.07	Sites in UTR
eps15l1a	ENSDARG00000042670	72h,Brain	1	0	0	1	dre-miR-29a	-0.07	Sites in UTR
SLC28A2	ENSDARG00000060879	Adult,Brain,Testis	1	0	0	1	dre-miR-29a	-0.07	Sites in UTR
NHSL2 (1 of 2)	ENSDARG00000089066	24h,72h,Adult,Brain,Ovary,Testis	1	1	0	0	dre-miR-29a	-0.07	Sites in UTR
sept9a	ENSDARG00000020235	72h	1	0	1	0	dre-miR-29a	-0.07	Sites in UTR
mrps15	ENSDARG00000031153	24h,72h,Adult,Brain,Testis	1	0	1	0	dre-miR-29a	-0.07	Sites in UTR
trip4	ENSDARG00000005033	24h,72h,Adult,Brain,Testis	1	0	0	1	dre-miR-29a	-0.07	Sites in UTR
PKD1	ENSDARG00000030417	72h,Adult,Brain,Ovary,Testis	1	0	0	1	dre-miR-29a	-0.07	Sites in UTR
GPR55	ENSDARG00000043447	Adult,Brain,Testis	1	0	0	1	dre-miR-29a	-0.07	Sites in UTR
gpsm1a	ENSDARG00000092517	24h,72h,Brain	2	0	1	1	dre-miR-29a	-0.07	Sites in UTR
CABZ01024464.1	ENSDARG00000002148	24h,72h,Brain,Testis	1	0	1	0	dre-miR-29a	-0.07	Sites in UTR
elk3	ENSDARG00000018688	72h,Adult,Brain,Ovary,Testis	1	0	1	0	dre-miR-29a	-0.07	Sites in UTR
atad1a	ENSDARG00000023267	24h,Brain,Testis	1	0	1	0	dre-miR-29a	-0.07	Sites in UTR
kif13ba	ENSDARG00000079731	24h,72h,Adult,Brain,Testis	1	0	1	0	dre-miR-29a	-0.07	Sites in UTR
arf3a	ENSDARG00000070539	72h,Brain,Testis	1	0	0	1	dre-miR-29a	-0.07	Sites in UTR
C8orf84	ENSDARG00000079897	72h,Brain,Ovary,Testis	1	1	0	0	dre-miR-29a	-0.07	Sites in UTR
WNT7A (1 of 2)	ENSDARG00000002483	72h,Brain,Testis	1	0	1	0	dre-miR-29a	-0.07	Sites in UTR
CAMKV (1 of 2)	ENSDARG00000027963	24h,72h,Adult,Brain,Testis	1	0	1	0	dre-miR-29a	-0.07	Sites in UTR
lgi2a	ENSDARG00000089957	24h,72h,Adult,Brain,Testis	1	0	1	0	dre-miR-29a	-0.07	Sites in UTR
elavl4	ENSDARG00000045639	24h,72h,Adult,Brain,Testis	1	0	0	1	dre-miR-29a	-0.07	Sites in UTR
SRGAP3	ENSDARG00000060309	24h,72h,Adult,Brain,Ovary,Testis	1	0	0	1	dre-miR-29a	-0.07	Sites in UTR
PTDSS2	ENSDARG00000063147	24h,72h,Adult,Brain,Ovary,Testis	1	0	0	1	dre-miR-29a	-0.07	Sites in UTR
zgc:110143	ENSDARG00000038784	24h,72h,Adult,Brain,Ovary,Testis	1	0	1	0	dre-miR-29a	-0.07	Sites in UTR
CR626884.3	ENSDARG00000076698	72h,Adult,Brain	1	0	1	0	dre-miR-29a	-0.07	Sites in UTR
rimkla	ENSDARG00000016830	24h,72h,Adult,Brain,Ovary,Testis	1	0	0	1	dre-miR-29a	-0.07	Sites in UTR
PDGFC	ENSDARG00000077588	24h,72h,Adult,Brain,Testis	1	0	0	1	dre-miR-29a	-0.07	Sites in UTR
npas2	ENSDARG00000016536	72h,Brain,Testis	1	0	1	0	dre-miR-29a	-0.07	Sites in UTR
tapt1b	ENSDARG00000061143	24h,72h,Adult,Brain,Ovary,Testis	1	0	1	0	dre-miR-29a	-0.07	Sites in UTR
AGRN	ENSDARG00000079388	24h,72h,Adult,Brain,Ovary,Testis	1	0	1	0	dre-miR-29a	-0.07	Sites in UTR
ppm1f	ENSDARG00000005786	Brain,Testis	1	0	1	0	dre-miR-29a	-0.07	Sites in UTR
TMEM169 (1 of 2)	ENSDARG00000078762	Brain,Testis	1	0	1	0	dre-miR-29a	-0.07	Sites in UTR
MMEL1	ENSDARG00000026398	72h,Testis	2	0	1	1	dre-miR-29a	-0.07	Sites in UTR
dfnb31b	ENSDARG00000068166	72h,Brain	1	0	1	0	dre-miR-29a	-0.07	Sites in UTR
mgat1b	ENSDARG00000036065	24h,72h,Adult,Brain,Ovary,Testis	1	0	0	1	dre-miR-29a	-0.07	Sites in UTR
ADAM22	ENSDARG00000060532	24h,72h,Adult,Brain,Testis	1	0	0	1	dre-miR-29a	-0.07	Sites in UTR
eif4bb	ENSDARG00000010194	Brain	1	0	1	0	dre-miR-29a	-0.07	Sites in UTR
rad23aa	ENSDARG00000020001	24h,Testis	1	0	1	0	dre-miR-29a	-0.07	Sites in UTR
zgc:112175|myb	ENSDARG037810|095241	24h,72h,Adult,Brain,Ovary,Testis	2	0	2	0	dre-miR-29a	-0.07	Sites in UTR
nab1b	ENSDARG00000040700	72h,Adult,Brain,Ovary,Testis	1	1	0	0	dre-miR-29a	-0.07	Sites in UTR
pex19	ENSDARG00000004891	72h	1	0	1	0	dre-miR-29a	-0.07	Sites in UTR
BRP44 (2 of 2)	ENSDARG00000037679	24h,72h,Adult,Brain	1	0	1	0	dre-miR-29a	-0.07	Sites in UTR
slc12a5	ENSDARG00000078187	24h,72h,Adult,Brain,Testis	1	0	0	1	dre-miR-29a	-0.07	Sites in UTR
onecut3	ENSDARG00000056395	24h,72h,Adult,Brain,Testis	1	0	1	0	dre-miR-29a	-0.06	Sites in UTR
NETO2 (2 of 2)	ENSDARG00000063293	Brain,Testis	1	0	1	0	dre-miR-29a	-0.06	Sites in UTR
rabgef1l	ENSDARG00000015968	72h,Adult,Brain,Testis	1	0	0	1	dre-miR-29a	-0.06	Sites in UTR
zgc:194990	ENSDARG00000069407	72h,Brain,Testis	1	0	1	0	dre-miR-29a	-0.06	Sites in UTR
phospho1	ENSDARG00000008403	Brain	1	0	0	1	dre-miR-29a	-0.06	Sites in UTR
SLC20A2	ENSDARG00000060796	24h,72h,Adult,Brain,Ovary,Testis	1	0	0	1	dre-miR-29a	-0.06	Sites in UTR
ZDHHC5 (2 of 2)	ENSDARG00000087417	24h,72h,Adult,Brain,Ovary,Testis	1	0	0	1	dre-miR-29a	-0.06	Sites in UTR
klf15	ENSDARG00000091127	72h,Adult,Brain,Testis	1	0	0	1	dre-miR-29a	-0.06	Sites in UTR
PPP2R2A (2 of 2)	ENSDARG00000021996	72h	1	0	1	0	dre-miR-29a	-0.06	Sites in UTR
stx12l	ENSDARG00000044605	72h,Adult,Brain,Ovary,Testis	1	0	1	0	dre-miR-29a	-0.06	Sites in UTR
dock11	ENSDARG00000062485	24h,72h,Adult,Brain	1	0	1	0	dre-miR-29a	-0.06	Sites in UTR
npffr1l2	ENSDARG00000062631	72h,Adult,Brain	1	0	1	0	dre-miR-29a	-0.06	Sites in UTR
rbm24a	ENSDARG00000078293	24h,72h,Adult,Brain,Ovary,Testis	1	0	1	0	dre-miR-29a	-0.06	Sites in UTR
smtnl1	ENSDARG00000041257	72h	1	0	0	1	dre-miR-29a	-0.06	Sites in UTR
isl2b	ENSDARG00000053499	24h,72h	1	0	0	1	dre-miR-29a	-0.06	Sites in UTR
NLRP6 (2 of 5)	ENSDARG00000088423	Ovary,Testis	1	0	0	1	dre-miR-29a	-0.06	Sites in UTR
adrbk2	ENSDARG00000013007	24h,72h,Adult,Brain,Ovary,Testis	1	0	1	0	dre-miR-29a	-0.06	Sites in UTR
parla	ENSDARG00000039310	Brain,Testis	1	0	1	0	dre-miR-29a	-0.06	Sites in UTR
ANO6	ENSDARG00000061544	72h	1	1	0	0	dre-miR-29a	-0.06	Sites in UTR
SDR42E2	ENSDARG00000059914	Brain,Testis	1	0	1	0	dre-miR-29a	-0.06	Sites in UTR
jund	ENSDARG00000067850	24h,72h,Adult,Brain,Ovary,Testis	1	0	1	0	dre-miR-29a	-0.06	Sites in UTR
TOX2	ENSDARG00000035773	24h,72h,Adult,Brain,Ovary,Testis	1	0	0	1	dre-miR-29a	-0.06	Sites in UTR
tmem127	ENSDARG00000030981	24h,72h,Adult,Brain,Testis	3	0	3	0	dre-miR-29a	> -0.06	Sites in UTR
col5a3a	ENSDARG00000077739	24h,Adult,Ovary	3	0	3	0	dre-miR-29a	> -0.06	Sites in UTR
atic	ENSDARG00000016706	24h,72h	1	0	1	0	dre-miR-29a	-0.06	Sites in UTR
larp1	ENSDARG00000018434	24h,72h,Adult,Brain,Ovary,Testis	1	0	1	0	dre-miR-29a	-0.06	Sites in UTR
si:dkeyp-19e1.3	ENSDARG00000051836	72h,Brain,Testis	1	0	1	0	dre-miR-29a	-0.06	Sites in UTR
ncam1a	ENSDARG00000056181	Testis	1	0	1	0	dre-miR-29a	-0.06	Sites in UTR
glsa	ENSDARG00000062812	24h,72h,Adult,Brain,Ovary,Testis	1	0	1	0	dre-miR-29a	-0.06	Sites in UTR
CABZ01039301.1	ENSDARG00000073678	Brain,Testis	1	0	1	0	dre-miR-29a	-0.06	Sites in UTR
SAMHD1 (1 of 3)	ENSDARG00000076403	Brain	1	0	1	0	dre-miR-29a	-0.06	Sites in UTR
AL844587.2	ENSDARG00000078132	72h,Adult,Brain,Testis	1	0	1	0	dre-miR-29a	-0.06	Sites in UTR
ZFP91	ENSDARG00000079631	24h,72h,Brain	1	0	1	0	dre-miR-29a	-0.06	Sites in UTR
CU695176.1	ENSDARG00000088041	72h	1	0	1	0	dre-miR-29a	-0.06	Sites in UTR
esyt1a	ENSDARG00000034714	72h,Brain,Testis	1	0	0	1	dre-miR-29a	-0.06	Sites in UTR
ST8SIA1 (2 of 2)	ENSDARG00000055728	24h,72h,Brain,Testis	1	0	0	1	dre-miR-29a	-0.06	Sites in UTR
st8sia1	ENSDARG00000074347	24h,72h,Adult,Brain,Ovary,Testis	1	0	0	1	dre-miR-29a	-0.06	Sites in UTR
CABZ01112215.1	ENSDARG00000079534	72h,Adult,Brain,Ovary,Testis	1	1	0	0	dre-miR-29a	-0.06	Sites in UTR
rab39b	ENSDARG00000036501	24h,72h,Adult,Brain,Testis	1	0	1	0	dre-miR-29a	-0.06	Sites in UTR
lamb1b	ENSDARG00000045524	72h,Adult,Testis	1	0	1	0	dre-miR-29a	-0.06	Sites in UTR
scn4ba	ENSDARG00000062416	72h,Adult,Brain,Testis	1	0	1	0	dre-miR-29a	-0.06	Sites in UTR
kif1ab	ENSDARG00000062024	24h,72h,Adult,Brain,Testis	1	0	0	1	dre-miR-29a	-0.06	Sites in UTR
si:dkey-235d18.2	ENSDARG00000039669	24h,72h,Testis	1	1	0	0	dre-miR-29a	-0.06	Sites in UTR
qk	ENSDARG00000044462	24h,72h,Adult,Brain	1	1	0	0	dre-miR-29a	-0.06	Sites in UTR
si:ch211-74m13.3|si:ch211-74m13.1|si:ch211-74m13.1	ENSDARG076144|094952|095312	24h	1	0	1	0	dre-miR-29a	-0.06	Sites in UTR
ephb2a	ENSDARG00000037373	24h,72h,Brain,Testis	1	0	0	1	dre-miR-29a	-0.06	Sites in UTR
TUFT1 (2 of 2)	ENSDARG00000071010	24h,72h,Adult,Brain,Ovary,Testis	1	1	0	0	dre-miR-29a	-0.06	Sites in UTR
lemd3	ENSDARG00000015824	Testis	1	0	1	0	dre-miR-29a	-0.06	Sites in UTR
fam160b1	ENSDARG00000060168	Brain	1	0	1	0	dre-miR-29a	-0.06	Sites in UTR
RPH3A (2 of 2)	ENSDARG00000076712	24h,72h,Adult,Brain,Testis	1	0	1	0	dre-miR-29a	-0.06	Sites in UTR
FADS6	ENSDARG00000091503	24h,72h,Adult,Brain,Ovary,Testis	1	0	1	0	dre-miR-29a	-0.05	Sites in UTR
gpm6ba	ENSDARG00000005739	24h,72h,Adult,Brain,Testis	1	0	0	1	dre-miR-29a	-0.05	Sites in UTR
SHOC2	ENSDARG00000040853	24h,72h,Adult,Brain,Ovary,Testis	1	0	0	1	dre-miR-29a	-0.05	Sites in UTR
igf2bp1	ENSDARG00000061478	24h,72h,Adult,Brain,Ovary,Testis	1	0	0	1	dre-miR-29a	-0.05	Sites in UTR
AKAP13 (1 of 2)	ENSDARG00000079358	24h,72h,Adult,Brain,Ovary,Testis	1	0	1	0	dre-miR-29a	-0.05	Sites in UTR
smarcd3b	ENSDARG00000019969	72h	1	0	0	1	dre-miR-29a	-0.05	Sites in UTR
PDE2A (1 of 3)	ENSDARG00000079064	Brain,Testis	1	0	0	1	dre-miR-29a	-0.05	Sites in UTR
GLIS2 (1 of 2)	ENSDARG00000073861	24h,72h,Adult,Brain,Testis	1	0	1	0	dre-miR-29a	-0.05	Sites in UTR
FOXO6 (1 of 2)	ENSDARG00000024619	72h,Adult,Brain,Testis	1	0	0	1	dre-miR-29a	-0.05	Sites in UTR
CFP (1 of 2)	ENSDARG00000094451	24h,72h,Adult,Brain,Ovary,Testis	1	0	0	1	dre-miR-29a	-0.05	Sites in UTR
pum2	ENSDARG00000061040	24h,72h,Adult,Brain,Ovary,Testis	1	1	0	0	dre-miR-29a	-0.05	Sites in UTR
stxbp5a	ENSDARG00000002656	Adult,Brain,Testis	1	0	1	0	dre-miR-29a	-0.05	Sites in UTR
ankfy1	ENSDARG00000061013	72h,Adult,Brain,Ovary,Testis	1	0	1	0	dre-miR-29a	-0.05	Sites in UTR
si:ch211-180j19.1	ENSDARG00000061466	72h,Brain,Testis	1	0	1	0	dre-miR-29a	-0.05	Sites in UTR
ensab	ENSDARG00000061644	24h,72h,Adult,Brain,Ovary,Testis	1	0	1	0	dre-miR-29a	-0.05	Sites in UTR
myo10l3	ENSDARG00000074143	24h,72h,Adult,Brain,Ovary,Testis	1	0	1	0	dre-miR-29a	-0.05	Sites in UTR
pou2f2a	ENSDARG00000036816	24h,72h,Adult,Brain,Ovary,Testis	1	1	0	0	dre-miR-29a	-0.05	Sites in UTR
pnocb	ENSDARG00000024189	Brain,Testis	1	0	1	0	dre-miR-29a	-0.05	Sites in UTR
btbd16	ENSDARG00000027710	72h	1	0	1	0	dre-miR-29a	-0.05	Sites in UTR
fbxw7|si:dkey-104e13.1	ENSDARG060994|093590	72h,Brain,Ovary,Testis	1	0	1	0	dre-miR-29a	-0.05	Sites in UTR
plcl1	ENSDARG00000067676	24h,72h,Adult,Brain,Ovary,Testis	1	0	0	1	dre-miR-29a	-0.05	Sites in UTR
klf5a	ENSDARG00000015506	24h,72h,Adult,Brain,Testis	1	0	1	0	dre-miR-29a	-0.05	Sites in UTR
NCOA7 (1 of 2)	ENSDARG00000074924	24h,72h,Brain,Ovary,Testis	1	0	1	0	dre-miR-29a	-0.05	Sites in UTR
B3GNT1	ENSDARG00000077583	72h,Adult,Brain,Testis	1	0	0	1	dre-miR-29a	-0.05	Sites in UTR
TMEM151A (1 of 2)	ENSDARG00000077986	72h,Adult,Brain,Testis	1	0	0	1	dre-miR-29a	-0.05	Sites in UTR
plekho1b	ENSDARG00000077499	24h,72h,Adult,Brain,Ovary,Testis	1	0	1	0	dre-miR-29a	-0.05	Sites in UTR
zgc:174651	ENSDARG00000089174	24h,72h	1	0	1	0	dre-miR-29a	-0.05	Sites in UTR
FP102192.1	ENSDARG00000089782	Brain,Testis	1	0	1	0	dre-miR-29a	-0.05	Sites in UTR
si:ch211-224b1.4	ENSDARG00000068021	24h,72h,Adult,Brain,Ovary,Testis	1	0	0	1	dre-miR-29a	-0.05	Sites in UTR
PDZRN3 (2 of 2)	ENSDARG00000073757	24h,72h,Brain,Testis	1	0	0	1	dre-miR-29a	-0.05	Sites in UTR
cacnb1	ENSDARG00000002167	24h,72h,Adult,Brain,Ovary,Testis	2	0	2	0	dre-miR-29a	-0.05	Sites in UTR
disp1	ENSDARG00000044417	Testis	1	0	1	0	dre-miR-29a	-0.05	Sites in UTR
CNTNAP5 (3 of 3)	ENSDARG00000073802	72h,Brain	1	0	1	0	dre-miR-29a	-0.05	Sites in UTR
nfia	ENSDARG00000062420	72h,Brain	1	0	0	1	dre-miR-29a	-0.05	Sites in UTR
gtf3c4	ENSDARG00000069538	72h,Brain	1	0	0	1	dre-miR-29a	-0.05	Sites in UTR
CU855821.2	ENSDARG00000079661	72h,Adult,Brain,Ovary,Testis	1	0	0	1	dre-miR-29a	-0.05	Sites in UTR
CU855896.1	ENSDARG00000061909	72h,Brain	1	0	1	0	dre-miR-29a	-0.05	Sites in UTR
pou3f3b	ENSDARG00000095896	72h	1	0	1	0	dre-miR-29a	-0.05	Sites in UTR
atxn1a	ENSDARG00000061687	24h,72h,Adult,Brain	1	0	0	1	dre-miR-29a	-0.05	Sites in UTR
si:ch211-218g4.2	ENSDARG00000078145	24h,72h,Adult,Brain,Ovary,Testis	2	0	1	1	dre-miR-29a	-0.05	Sites in UTR
RRBP1 (2 of 2)	ENSDARG00000013763	72h,Brain	1	0	1	0	dre-miR-29a	-0.04	Sites in UTR
gnas	ENSDARG00000043094	72h	1	0	1	0	dre-miR-29a	-0.04	Sites in UTR
dgat2	ENSDARG00000018846	24h,72h,Adult,Brain,Testis	1	0	0	1	dre-miR-29a	-0.04	Sites in UTR
NAPB (1 of 2)	ENSDARG00000069101	24h,72h,Adult,Brain,Testis	1	0	0	1	dre-miR-29a	-0.04	Sites in UTR
FBXL20	ENSDARG00000075567	72h,Brain,Testis	1	0	0	1	dre-miR-29a	-0.04	Sites in UTR
si:dkey-90l8.3	ENSDARG00000052657	24h,72h,Adult,Brain,Ovary,Testis	2	0	1	1	dre-miR-29a	-0.04	Sites in UTR
slc7a14a	ENSDARG00000010816	72h,Brain	1	1	0	0	dre-miR-29a	-0.04	Sites in UTR
slc15a4	ENSDARG00000000384	24h,72h,Brain,Ovary,Testis	1	0	1	0	dre-miR-29a	-0.04	Sites in UTR
bcl2l1	ENSDARG00000008434	24h,72h,Adult,Brain,Ovary,Testis	1	0	1	0	dre-miR-29a	-0.04	Sites in UTR
F2RL2 (1 of 2)	ENSDARG00000079472	24h,72h,Adult,Brain,Testis	1	0	1	0	dre-miR-29a	-0.04	Sites in UTR
tspan15	ENSDARG00000039455	Ovary	1	0	1	0	dre-miR-29a	-0.04	Sites in UTR
nfixa	ENSDARG00000043226	24h,72h,Adult,Brain,Ovary,Testis	1	0	1	0	dre-miR-29a	-0.04	Sites in UTR
tprn	ENSDARG00000076063	24h,72h,Adult,Brain,Testis	1	0	1	0	dre-miR-29a	-0.04	Sites in UTR
ddx18	ENSDARG00000030789	72h,Brain,Testis	1	0	0	1	dre-miR-29a	-0.04	Sites in UTR
chmp2b	ENSDARG00000068683	72h,Adult,Brain,Testis	1	0	0	1	dre-miR-29a	-0.04	Sites in UTR
znf865	ENSDARG00000036698	24h,72h	1	0	1	0	dre-miR-29a	-0.04	Sites in UTR
adpgk	ENSDARG00000063525	24h,72h,Adult,Brain,Ovary,Testis	1	0	1	0	dre-miR-29a	-0.04	Sites in UTR
mettl5	ENSDARG00000068893	24h,72h,Adult,Brain	1	0	1	0	dre-miR-29a	-0.04	Sites in UTR
SAMD4A	ENSDARG00000075759	24h,72h,Adult,Brain,Testis	1	0	1	0	dre-miR-29a	-0.04	Sites in UTR
map1aa	ENSDARG00000059601	24h,72h,Brain,Testis	1	0	0	1	dre-miR-29a	-0.04	Sites in UTR
enpp4	ENSDARG00000006877	24h,72h,Adult,Brain,Testis	2	0	2	0	dre-miR-29a	> -0.04	Sites in UTR
rab5ab	ENSDARG00000007257	24h,72h,Adult,Brain,Testis	2	0	2	0	dre-miR-29a	> -0.04	Sites in UTR
[truncated: 210 more rows]
